# Supplementary material for: Simultaneity and Temporal Order Judgments Exhibit Distinct Reaction Times and Training Effects
Source: PLoS One. 2016 Jan 12;11(1):e0145926. doi: 10.1371/journal.pone.0145926 (PMC4710527; doi:10.1371/journal.pone.0145926)
Supplement: S1 Data — (XLSX) [file pone.0145926.s001.xlsx]

## Sheet: SJ
Mean	SE	Median	SOA	F1	F2	F3	F4	F5	F6	F7	F8	F9	F12	F13	F14	F15	F16	P2	P3	P4	P5	P7	P8	P9	P10	P11	P12	S1	S2	S3	S4	S5	S6	S7	S8	S9	S10	S11	S12	S13	S14	S15	S16	S17	S18	S19	S20	S21	S22
326	10.7793	321	-666.65	343.5	285.5	279.5	457	416.5	378.5	294	521.5	289.5	311.5	405	504.5	333	233	265.5	282.5	500.5	363.5	393.5	331.5	278.5	165.5	195.5	331	283.5	321	270	303	306.5	293.5	331	357	323	336.5	242	373	262	312	290	262	328	327.5	239.5	312	342	324
330.904	11.4575	325	-533.32	343	283	278.5	531.5	420	492	320	459	262	318	376.5	398.5	481	155.5	267	282.5	453.5	394	423	344	263.5	161.5	199	346.5	314.5	338.5	264	295.5	300.5	276	316	361.5	328	346	254	308	241.5	375.5	297.5	297	341	339	292	409	325	346.5
320.202	9.06738	319	-399.99	343.5	289.5	245	366	373	388	350.5	409.5	276	315	360.5	443	443.5	176.5	313.5	264	426	407.5	315.5	342.5	273.5	193	239	329	287.5	374.5	226.5	274.5	310	288	295	348.5	323.5	390	246.5	375.5	311	330	297.5	296	319	334	196.5	333	304.5	356
321.053	10.0884	322.5	-266.66	337	251.5	248	478	442	380.5	356	449	254	321	356	406.5	369	185	268	258	477	407.5	331.5	323.5	264	212.5	222	335.5	267	389.5	252.5	287	294.5	333	280.5	311	314.5	337.5	282	398	251	340	294.5	324	323.5	318.5	189	363	312	322.5
320.298	10.7635	309	-133.33	307	257	257.5	555.5	434.5	354.5	314	418	263.5	319	401	439	335	197	257.5	272	471.5	388	362	322	265.5	155.5	229.5	309	295	387.5	276.5	294.5	311.5	258	304	349	300	319	247	364.5	246	328.5	306.5	301.5	331.5	313	228	302.5	430	308.5
318.809	9.00784	309	0	313.5	267	255	485	400	372.5	307.5	471	279	309	386.5	412	347	233	281	272	446	355.5	349	327.5	266	190	239.5	339	283	399	284	288	297	258	284	336.5	318.5	317.5	255.5	328	263.5	329.5	307	339.5	306	290	229.5	301.5	355	342
351.255	13.8128	328	133.33	303	279	268	585.5	670	431.5	341	484	287.5	322.5	376.5	392	344.5	241	285.5	265.5	464	375	303	369.5	282.5	188	259	329	319	461.5	266.5	330	313.5	257	281.5	379.5	364	455	252.5	577.5	270.5	318.5	319.5	374	378.5	435	312	370.5	317.5	328
338.011	10.1293	327	266.66	324	277.5	272.5	485.5	404	383.5	317	551.5	308	344.5	401.5	418.5	313.5	264	275	279	415.5	361.5	347.5	379	291	149.5	265	327	275.5	379	265	323.5	323	298	333	338.5	338	434.5	294	434	257.5	371	335.5	276	372.5	444	301	289.5	368	317
341.117	11.5401	326.5	399.99	326.5	288	277	566.5	516.5	394.5	347	452.5	323.5	305	362	432	374.5	201	285	262	415	405.5	314	365	287	216.5	274.5	341.5	290.5	370	258	326.5	324	299.5	263	415	356.5	575.5	285	347	260.5	326.5	306	405.5	318	302.5	245.5	403	338	335
356.777	13.4038	343	533.32	310	296.5	275.5	732	415.5	448	336.5	447	313	311.5	427.5	471.5	390	265	366.5	275	615.5	392.5	404	387.5	289	194	277.5	320.5	295.5	400	247.5	361	356	289.5	397.5	374.5	323.5	386	248.5	343	246.5	395.5	342	385	320.5	406.5	267	369.5	335	333.5
359.606	11.1484	350	666.65	340.5	328	297	622	359	406.5	400.5	433	349	334	401	483	399	276.5	350	274	464.5	412.5	407.5	367	321.5	126	274	334.5	321	380.5	289.5	332.5	325	301	307.5	381	324	357.5	271.5	389	310	359.5	334	441.5	402.5	373	278	389	486	328
328.064	10.2476	323	-666.65	331.5	266	260	530.5	398	443.5	364	434.5	278.5	328	399.5	480	442.5	236	298.5	309	452.5	359	320.5	347.5	267	238	273	323.5	269.5	338.5	225.5	274.5	314.5	284	270.5	361.5	301	347	241	398.5	242	302.5	291.5	323	333	298.5	223.5	330	372.5	334
319.255	9.2961	325	-533.32	380	276	280	397	487	432.5	385.5	348	272.5	296	360.5	421	347.5	210.5	268.5	288	408	399	356	333.5	266.5	213.5	208.5	348	299	332	250	276	357.5	299	286.5	312.5	318	334	257.5	332	245.5	337	289	329	325	325	150	328	325	336.5
321.702	8.37834	324.5	-399.99	350	266	251	412.5	385.5	365	357	445	264.5	324	360.5	445	376.5	275.5	262	257.5	468.5	333.5	339	335	272	198.5	253	337.5	275.5	340	239.5	292.5	323.5	306	325	338.5	340.5	365	256	371	245	320	292	286.5	324.5	316.5	264.5	353.5	303	366.5
320.372	9.11142	320.5	-266.66	311	277	258.5	401	398.5	384	324	475.5	294.5	290	358.5	407.5	386	237	293.5	316.5	432.5	373	369	334	288	153	260	363	287	460	226	300.5	329	263	322.5	311	327	321	237	353.5	255.5	320.5	277	283.5	321	308	235.5	312	336	330
327.426	11.4272	317	-133.33	332.5	270	242	605	475.5	367.5	326	424	274.5	301	387.5	379	480	265	274	255	412.5	431	352.5	343.5	264.5	135.5	251	347	272.5	441	263.5	272	304.5	258	302	349	327.5	330.5	266.5	390.5	293	277.5	303.5	281.5	317	336.5	257.5	316	327	372.5
314.713	9.09505	315	0	312.5	255.5	255	474.5	380	353.5	315.5	425	289	315	359	409.5	345.5	230.5	282	254.5	447.5	395.5	324	324	267	152.5	226.5	344	274	393	245.5	306	314	264	291.5	325	319	397	253	319	256	362.5	307	321	281.5	285	237.5	296	317.5	343.5
343.5	14.415	327	133.33	311	274.5	266.5	433	523.5	350	349	639	327	353	394	447.5	385	254.5	283	262	484	342	348.5	345.5	263.5	170	270	323	262.5	745	285	330	307.5	346.5	262.5	374	362.5	369.5	269.5	341	271	360	325	289	295.5	323.5	271	282	419.5	314
329.511	9.80534	328.5	266.66	309	275	265	445.5	429	372	352	376.5	300	328	376.5	380.5	430.5	188.5	316.5	270	464	384.5	324	364.5	285	120.5	248.5	351	276	507.5	328.5	316.5	331.5	260	342	339	311	335.5	282	320	282	366.5	310	285.5	327.5	366.5	252	330	345	348
345.309	13.4623	319	399.99	309	274	268.5	414.5	467	393	330.5	397.5	289.5	316.5	385.5	455	490	217	287	286	533.5	403	310.5	357.5	313.5	194	273.5	347	292.5	503	250.5	319	296	291.5	416.5	376	306	378	248.5	706.5	264	330.5	318.5	303.5	299	329	222.5	382.5	337.5	335.5
330.34	9.94339	326	533.32	325.5	286.5	271.5	448	375.5	435	318	398	272.5	330.5	399.5	455.5	480.5	176.5	331	240.5	424.5	324	371	345.5	290	145.5	263.5	346	283	378	262.5	325	299	276.5	325.5	347	342	405.5	245	431	297.5	339	316	296.5	336.5	321.5	254.5	370	333.5	326
351.404	14.0346	339	666.65	334	305.5	288.5	435	810	425	342.5	391.5	277.5	342	365	478.5	564.5	267.5	300	248	467.5	347.5	334	361.5	301	236.5	274	341	281	351	262	402	339	300	270	361	319.5	336.5	246.5	477.5	314.5	358.5	351.5	328.5	329.5	390.5	251	298	362.5	358
324.957	9.58816	315.5	-666.65	341	275.5	271	472.5	405	402	356.5	455.5	288.5	315.5	399.5	484	363.5	233	283.5	294	485	359.5	348.5	342	275	211	241.5	326.5	279.5	328.5	244.5	287	311.5	288	295	360.5	307	340.5	241	385	245	311	290.5	278.5	328	313	233.5	328	353.5	327
324.766	9.1862	325	-533.32	359	282	279	419	459	442	361.5	399.5	268	310.5	366.5	418.5	410	197.5	268.5	282.5	425.5	399	371	342	266.5	184	204.5	347	313.5	336	255.5	291.5	334.5	281.5	296.5	357.5	321	344	256	312.5	241.5	348	293	313	338.5	325	258	364.5	325	346
321.277	8.53264	322	-399.99	349	274	251	403.5	379	376.5	354.5	424.5	272	318.5	360.5	443	400	238	275	259	460	390.5	325	339	273.5	198.5	247.5	334.5	281.5	362	229	284.5	315	299.5	305.5	347	329	368.5	253.5	375.5	260.5	322	296	286.5	319.5	324	241.5	339.5	304	363
318.372	9.48255	314.5	-266.66	314.5	260	254	426.5	420.5	382	331	459	263	298	356.5	406.5	374.5	213	278	262	474	405	344.5	327	282.5	156.5	246	342.5	283	412.5	242.5	293.5	297	286	303.5	311	321.5	328.5	253.5	362.5	254	330.5	290	306.5	321.5	310.5	219	348	320	322.5
320.777	10.5238	314	-133.33	325.5	260.5	250.5	579.5	434.5	367.5	314	424	266.5	308	396	402	347	239	259.5	266.5	452.5	411	357.5	328	265	138	239.5	314.5	282.5	408.5	266	287	311.5	258	303	349	320	322	249.5	379	264.5	309.5	303.5	288.5	317	323.5	248	309	344.5	338.5
315.649	8.96866	311.5	0	313	261.5	255	481.5	392	359.5	309.5	451	284	311.5	368.5	410.5	346	231	281.5	259	447	375.5	334	326.5	266	171	227	341.5	278	394	258.5	300.5	303	261.5	286.5	328.5	319	337	254	326.5	259	344.5	307	329	294	287.5	234	296.5	328.5	343
344.447	13.6488	325.5	133.33	309.5	274.5	267	507.5	607.5	391	341	544.5	293	333	387	400.5	363	251	284	264	464	365	315	358	277	188	264	325.5	282.5	689	278	330	307.5	262	275.5	375	363	406	261	425	270.5	342.5	323.5	328.5	313.5	379	274	305.5	344	321.5
330.649	8.96435	331	266.66	313	276	267	460	405.5	377	334.5	435.5	305	331.5	388.5	391.5	364.5	210	296.5	273	448.5	375	330	364.5	287	136	254.5	339	276	392	289.5	319	323	283	333	339	331	420	283	392	276	370	321.5	281.5	335.5	383	271.5	316.5	357	321
333.596	9.35905	323	399.99	318	284	273	450.5	467	394.5	337	420	303	314	374.5	441	439.5	209.5	287	273	445	403.5	310.5	358.5	295.5	207	273.5	343.5	291	385	254.5	326.5	306.5	299.5	289	381.5	320.5	409	269	363	260.5	330.5	309	343.5	309	323	225.5	403	337.5	335.5
339.968	9.72311	335	533.32	316.5	294	274.5	469	389.5	446.5	328	433	294	324.5	414.5	455.5	435.5	246.5	332.5	259	504	346.5	387.5	370.5	289	163	270	329	292.5	388	261.5	337	327	280	343.5	352	338	391	245	384.5	272	371.5	326.5	339	324.5	365.5	260	370	335	330
351.234	10.0614	345.5	666.65	338	307.5	291.5	519.5	499	412.5	356	418	327.5	336.5	392.5	483	469	273.5	345.5	252	466.5	396.5	354	362.5	312.5	163.5	274	336.5	305	357.5	274	374	331.5	301	286	367.5	322	355.5	259	420.5	314.5	358.5	345	373.5	347.5	385.5	266	330	387	342.5
Ratio of RT at Zero Async to RT at +-133 Async
0.961499	0.0125555	0.970803	0.010436	1.02787	0.996269	0.970504	0.850131	0.72431	0.947837	0.938931	1.04435	1.0127	0.963367	0.994212	0.991576	1.02134	1.06393	1.03499	1.01209	0.953501	0.931848	1.04962	0.947216	0.970803	1.10626	0.980553	1.0627	0.921824	0.939929	1.04604	0.922338	0.9504	1.00194	0.970111	0.923816	0.959337	0.820413	1.02302	0.696391	1.02033	1.01855	0.980831	1.00518	0.861972	0.775401	0.85	0.895988	0.949833	1.07463
0.949354	0.0133079	0.960931	0.000576103	0.971251	0.938476	1.00295	0.914258	0.760761	0.985366	0.934815	0.799624	0.960931	0.963303	0.918746	0.990926	0.798844	0.887392	1.01257	0.984526	0.998327	1.02329	0.924394	0.940493	1.01136	0.998363	0.869482	1.02687	1.0243	0.662732	0.895169	1.01661	1.02614	0.873449	1.03277	0.899032	0.924638	1.13429	0.94403	0.87218	0.907801	1.13725	0.976929	1.12533	0.919184	0.863636	0.89877	0.989967	0.850636	1.00073
0.958747	0.0104792	0.974068	7.5726e-05	0.985827	0.97757	0.985507	0.885925	0.752399	0.947924	0.945038	0.931337	1.01519	0.971919	0.941252	1.02305	0.974648	0.942857	1.03588	0.976437	0.97545	0.967784	0.993309	0.951895	0.98155	1.04908	0.901688	1.06719	0.984071	0.717995	0.950368	0.974068	0.978998	1.00577	0.990493	0.907459	0.934114	0.925824	0.995103	0.812189	0.968224	1.05675	0.979266	1.06645	0.932593	0.818505	0.896552	0.965012	0.954248	1.03939
[truncated: 1 more columns]

## Sheet: TOJ
Mean	SE	Median	SOA	F1	F2	F3	F4	F5	F6	F7	F8	F9	F12	F13	F14	F15	F16	P2	P3	P4	P5	P7	P8	P9	P10	P11	P12	S1	S2	S3	S4	S5	S6	S7	S8	S9	S10	S11	S12	S13	S14	S15	S16	S17	S18	S19	S20	S21	S22
390.287	19.2137	370.5	-666.65	327	281	395.5	409	501.5	423.5	370.5	453	434.5	287	370	458	459.5	282.5	411.5	319.5	476	436.5	446.5	349.5	312.5	277.5	311.5	511	307.5	363.5	311	315.5	289	402	240.5	333.5	313	375.5	269.5	378	281.5	1077	284.5	577	330.5	395.5	308	447	610.5	442
365.638	17.0179	338.5	-533.32	318	265.5	299	438.5	504.5	362	403	421.5	337.5	303	423.5	357	412.5	264	364	283.5	487	402.5	373	349.5	288	316.5	291	410	303.5	329.5	304.5	363.5	339.5	321	281.5	287.5	285	338.5	245.5	368	286	939	284.5	706.5	298.5	410	305.5	318	417	395.5
361.287	16.0578	338.5	-399.99	329	263.5	277	445.5	329	365	381.5	444	338.5	279.5	388	400.5	390	269.5	362.5	305.5	601	425.5	385	363	288.5	317.5	282.5	449	282.5	340	302.5	269.5	331.5	319.5	282	308	311.5	289	239	362	265.5	889	271.5	546	395	372.5	263	364	362.5	507
366.989	17.6773	341.5	-266.66	308.5	258	294.5	473	352	330.5	357.5	438.5	336.5	297	384.5	355.5	372.5	247	410	303	468.5	402.5	362.5	341.5	304	315.5	274	453.5	256	327.5	302	278.5	495.5	252.5	274	289.5	318	352.5	240	499.5	291.5	928	281	534	379	422	272.5	376.5	374.5	684.5
403.277	23.7188	340	-133.33	308.5	246.5	335	450.5	391	346	335.5	446.5	335.5	286.5	733.5	315.5	495	263	340	308	754	470.5	353	348	276	293	313.5	395	441.5	419	562.5	370	310	277.5	235	294	308	292.5	259.5	535.5	282.5	1071.5	326.5	648	425.5	479	303	457	444	742
394.34	22.4297	351	0	302	259.5	260.5	711	428.5	430	290	473.5	362.5	310.5	444.5	347	594.5	261.5	460.5	316	656	418	390	330.5	286.5	327.5	294.5	437	351	350	313.5	387	355.5	269.5	278.5	274	339.5	292	265	367.5	281	1071.5	297.5	509.5	377	372.5	295.5	460	515	755.5
362.702	18.3617	343.5	133.33	312.5	265	257	366	362.5	338	311	482.5	356	307.5	390.5	324	351.5	268	333	296.5	488	381.5	352	323.5	293	344	293	438.5	305	423	343.5	350.5	273.5	259	198.5	258	295	281.5	282	428.5	233	859	295	548	345.5	398	353.5	388	446.5	848.5
374.489	19.4984	334	266.66	306	277.5	270	383.5	390	360	281	438	372.5	317	449	334	490	266	357	310.5	498	401.5	332.5	343	268.5	332	257.5	402.5	263.5	319.5	545	316	295	264	364	263	304.5	376	269.5	455	283.5	1055.5	292.5	614.5	381	502	287.5	411.5	429.5	545
353.638	16.0798	327	399.99	336	266	260	322	309	368.5	271.5	460	331.5	287	418	440.5	502	259	331	303.5	584	347	335.5	342	280.5	319	327	351.5	319	339.5	316	339.5	358	272.5	271	265	301.5	310	268.5	363	257.5	928	320.5	410.5	452	327	316.5	382	344.5	481.5
369.851	21.1238	339.5	533.32	320.5	270	276	376.5	373	353	292	457.5	339.5	305.5	385.5	365	460	264.5	476.5	389.5	519.5	426	369.5	330.5	299	360	303.5	411	279.5	314	295	359	317	221.5	319.5	292.5	306	287	232	357	293.5	1192.5	285	407	481.5	335.5	274.5	420	432	602
397.883	18.9274	367	666.65	321.5	284	306.5	588	385	410	342.5	437	369.5	297.5	399.5	399.5	728	290	367	323	725	430	382.5	319	309.5	327	315.5	443.5	316.5	445	292	353	404	248.5	310	306.5	316	311	284	371.5	258.5	755	316.5	467	473	421	302.5	544.5	609	719.5
348.202	16.431	328	-666.65	341.5	266	308	396	328	384	340.5	385	324	279	372	368.5	417	253	377	306.5	508	346	358	329	281	289	248.5	398.5	389	306	308	279	311.5	284	283	243.5	313.5	295	252.5	349.5	259.5	971	289.5	551	293.5	382.5	276.5	369	383	423.5
351.085	13.7681	328.5	-533.32	360.5	318	272	358	382.5	344.5	319.5	470.5	350	282.5	376	395	345	252.5	441	300.5	522	384.5	353	346	303.5	296.5	272	391.5	321	327.5	270	304.5	343	271.5	328.5	325	294	301	244.5	421.5	240.5	834.5	257.5	407.5	325	320	323.5	415.5	396.5	443.5
350.362	15.9466	320.5	-399.99	320.5	263	280.5	508.5	372.5	370	347.5	423	333	270	378.5	341.5	376	263.5	654	290	459.5	315	341.5	327.5	300	311	287	402	290	300.5	315.5	312.5	301.5	298.5	293.5	270.5	308.5	312	260	338	280.5	901	274	476.5	337.5	333.5	300	359	356.5	378.5
340.021	12.373	325	-266.66	301.5	260.5	265	367.5	305.5	370.5	325	405	312	277.5	393	363.5	325	253.5	424.5	311.5	597.5	359	363.5	343.5	284	311.5	303.5	390	282	325.5	287	269.5	350	256	261.5	260	290	235.5	262	486	271	644	287	406	344	378.5	289.5	417	327	498.5
355.894	16.3267	334	-133.33	314	254.5	253	419	456	369.5	338.5	439.5	334	274.5	404.5	347.5	338.5	256	360.5	310	518.5	405	355.5	334	283	318.5	271.5	417	302	301	379	315	280	337.5	314.5	283.5	311	279.5	259	361.5	263	961.5	282.5	456	321.5	347	293.5	500	396.5	434.5
382.489	21.1749	342	0	288.5	256.5	265	634	334.5	373	327.5	494.5	347.5	302.5	554	344	390.5	252.5	387	325.5	544.5	380	372	331	309.5	321.5	265.5	415.5	328	366	342	316.5	331.5	268.5	286	278.5	322.5	293.5	274	365.5	383.5	1061.5	294.5	490	403	376	305	462.5	480	789
378.415	21.8925	325.5	133.33	314.5	272	259	522.5	362.5	358.5	317.5	516	379.5	299.5	444	342.5	329	268	393.5	300	753.5	458	382	331	303	327.5	268	459	330	346	294.5	286	282	299.5	304	285.5	325.5	325.5	265	389.5	286	1014.5	281	646	294.5	313	258	516.5	423	752.5
354.532	14.3888	322	266.66	321	277	264	389.5	312	362	314.5	490.5	326	293	382.5	315.5	421	257.5	521	310	647	404.5	369.5	333	302	295	322	419	259	326	374.5	333	275	233	259.5	284	297.5	266	258.5	348	258.5	529.5	301.5	481.5	316.5	324.5	281.5	519	654.5	439
363.894	19.4815	326.5	399.99	403	274	273.5	364.5	346	347.5	305.5	341	326.5	292.5	406.5	323.5	525.5	251	321	415	494	414	336.5	332	297.5	305.5	234.5	408	276.5	321	306	289	313	234.5	268.5	271	321	363	276	403	248.5	931	284	534	445.5	337.5	271	378	515	834
360.904	15.4262	339	533.32	317.5	280	269.5	370.5	389.5	365.5	288.5	423.5	342	324	381	388.5	443.5	264	350.5	295	476	378.5	395	332	295	345	304	469.5	271	340.5	326	339	311	286	210	308	311	308.5	265.5	489.5	270	827.5	310	532.5	328.5	372	306	387.5	366.5	662.5
364.394	13.187	346	666.65	364.5	284.5	308.5	398.5	355.5	398	384	442.5	332.5	327.5	391	382	429	268	399.5	341	491.5	434	434.5	346	338.5	299	300.5	396	252	342.5	288	314	315	297.5	165.5	291.5	311	274	266	420.5	258	636	291	578	549	327.5	347	425	517.5	445.5
362.777	17.0908	338.5	-666.65	338.5	274	313	409	387.5	401.5	358.5	405.5	349.5	281	370	386	442	267.5	383.5	309.5	495	394	373	342.5	292.5	281.5	289	414.5	325	325.5	310	304	308	307	262	312	313	315.5	262.5	360.5	264	1011.5	284.5	572	314.5	395.5	294.5	379.5	472	442
354.66	14.2193	341	-533.32	334	278.5	277.5	406	441.5	353	371	429	344	290.5	390.5	362.5	398.5	256.5	394.5	292	496	391	361.5	349.5	298.5	305.5	280.5	404.5	304.5	329	280	315.5	341	280.5	286	297	289.5	305.5	244.5	392	278	845	269.5	555	310.5	373.5	316	342.5	412	433.5
355.34	15.567	336	-399.99	325.5	263	279	460	353.5	365.5	353.5	434.5	336	276	388	381.5	390	267.5	524	297.5	556.5	345	351	347	296	312.5	284.5	435.5	285.5	308	309.5	281.5	314.5	306	293	295	310.5	303.5	251.5	342.5	273.5	901	273	504.5	366.5	356.5	285.5	360	359	415
354.298	16.4769	327.5	-266.66	306	260	274.5	418.5	327.5	344.5	350.5	417.5	320.5	293	389	359.5	351	249.5	413	306.5	557.5	378	362.5	343.5	296	313.5	299.5	404	266	326	298.5	274	398	253.5	274	274	298.5	260	244.5	499.5	276	914.5	284	446	362.5	381.5	287.5	397.5	351.5	591.5
368.553	18.1463	343	-133.33	311	248.5	274	423	422.5	360	335.5	443.5	334	281.5	461	338.5	349.5	259	350.5	308.5	619	434	355.5	336	276.5	312.5	280.5	403.5	353	343	419	349	287	301.5	294	283.5	308	284.5	259	377.5	265.5	990.5	289.5	536.5	359	363	299.5	477	429	583.5
387.606	21.6283	342	0	295.5	257.5	264	688.5	386.5	390.5	307	479	360	306	519	344.5	491.5	255.5	409	318.5	599	406.5	384	331	301.5	325.5	277	427.5	338	355	338	342	339	268.5	281	275	336	292.5	271.5	366.5	304.5	1068.5	295	498.5	378.5	372.5	297.5	461.5	498	760.5
365.649	18.9272	329.5	133.33	314	270.5	257.5	418.5	362.5	344	313.5	510.5	358.5	302	425.5	334.5	341.5	268	363	300	564	420	362	329.5	295	331	273.5	459	305	348	329	323.5	277.5	281	256.5	268.5	307.5	289	271	397.5	260	908.5	282	572.5	323.5	356.5	292.5	456.5	423.5	808
359.394	16.4147	326	266.66	310.5	277	267	389.5	335.5	361	305	443.5	335.5	297.5	405	322	453.5	258	399.5	310	512	401.5	355.5	333.5	281.5	317	271	402.5	260	326	413.5	319.5	290	239.5	277.5	273	300.5	302	266	377	271	880.5	299.5	588	334.5	339.5	285.5	494	532	516.5
352.202	16.2311	328.5	399.99	351	268.5	267.5	336.5	328.5	365	289.5	420.5	330	289	412.5	337	502	255	328	305.5	514.5	384.5	336.5	334	281	305.5	287	376	300	332	307.5	312	321	250	268.5	270.5	310.5	345	270.5	378.5	252	931	298	452.5	445.5	327	280.5	381.5	413.5	563
364.479	18.1094	343.5	533.32	318.5	274.5	274	374	373	356	290.5	448.5	340.5	320	385.5	379.5	452.5	264	360.5	343.5	488.5	419	381.5	332	296	355.5	303.5	441.5	273	320.5	295	344	313.5	268	268.5	298	311	296.5	252.5	401	277.5	1038	299	493.5	355.5	353.5	290	414.5	419	622
372.691	14.1061	340	666.65	334	284	308.5	440	381	406.5	364	438.5	347	307	395	397	477.5	278	389	325	531.5	434	395.5	334	321	310	307.5	402	284	350.5	292	330	336	266.5	253.5	301.5	316	304.5	280	395.5	258.5	752	298.5	532	520	340	316	451	528	533
Ratio of RT at Zero Async to RT at +-133 Async
1.03684	0.0256303	1.01466		0.972625	1.01466	0.880068	1.74158	1.13736	1.25731	0.897138	1.01938	1.04845	1.04545	0.790925	1.08522	1.40461	0.984934	1.3685	1.04549	1.05636	0.981221	1.10638	0.984363	1.00703	1.02826	0.971146	1.04859	0.940388	0.831354	0.692053	1.07425	1.21851	1.00466	1.28489	0.992754	1.12604	1.01742	0.978763	0.762448	1.0902	1.11008	0.957361	0.852007	0.977951	0.849487	0.900228	1.08876	1.15665	0.950016
1.04209	0.0191466	1.01559		0.918059	0.974359	1.03516	1.34679	0.817349	1.02473	0.998476	1.03506	0.974071	1.05401	1.30583	0.997101	1.17004	0.96374	1.02653	1.06721	0.856132	0.880649	1.00881	0.995489	1.05631	0.995356	0.984245	0.94863	1.03797	1.13138	1.01559	1.05324	1.17972	0.843014	0.924818	0.97891	1.01335	0.970248	1.0458	0.973369	1.39709	1.07439	1.04525	0.889292	1.30844	1.13939	1.10607	0.909985	1.17145	1.3294
1.05156	0.0182539	1.02377		0.9456	0.992293	0.993415	1.63636	0.984713	1.10938	0.946071	1.00419	1.03971	1.04884	1.1709	1.02377	1.42258	0.969639	1.14646	1.04684	1.01268	0.951991	1.07038	0.994741	1.05512	1.01166	1	0.991304	1.02736	1.0275	0.903743	1.0171	1.20106	0.921888	1.02089	0.996377	1.0918	1.02005	1.02453	0.945806	1.1589	1.12533	1.03237	0.899008	1.10916	1.03544	1.00507	0.988752	1.16833	1.09307
					1	1	1	1	1	1	1	1	1	1	1	1	1	1	1	1		1	1	1		1		1	1		1	1		1	1	1	1	1	1	1	1	1		1	1	1	1	1	1
				40	Participants for with larger TOJ than SJ RT ratios
				47	Participants meeting inclusion criterian for RT ratio analysis
				8.85849e-08	p value associated with the binomdist test for 40 out of 47.
[truncated: 1 more columns]
