# Supplementary material for: Simultaneity and Temporal Order Judgments Exhibit Distinct Reaction Times and Training Effects
Source: PLoS One. 2016 Jan 12;11(1):e0145926. doi: 10.1371/journal.pone.0145926 (PMC4710527; doi:10.1371/journal.pone.0145926)
Supplement: S2 Data — (XLSX) [file pone.0145926.s002.xlsx]

## Sheet: SJTG Day 1 TOJ
		Mn %Crct	SE		P2	P3	P5	P8	P9	P11	P12	F9	F13
		49.5556	1.33779	L,S,0	45	51	47	45	50	49	52	56	51
		49.1111	1.91278	R,S,0	56	42	53	45	45	56	49	50	46
	1	78.3333	3.40693	L,D,1	65	80	75	80	90	65	80	80	90
	2	83.3333	4.53163	L,D,2	70	95	70	90	90	70	75	90	100
	3	82.7778	4.23749	L,D,3	85	90	60	70	95	80	90	85	90
	4	76.1111	5.32663	L,D,4	65	90	55	70	80	75	65	85	100
	5	55.5556	3.94657	L,D,5	65	55	55	40	75	50	55	45	60
	6	79.4444	4.37571	L,D,6	70	75	70	95	90	60	85	80	90
	7	83.3333	3.89597	L,D,7	80	70	80	100	85	75	80	100	80
	8	88.8889	3.9841	L,D,8	95	95	70	90	100	75	90	100	85
	9	85.5556	3.71345	L,D,9	90	75	75	95	90	70	85	95	95
	10	87.7778	2.51976	L,D,10	85	90	80	100	85	80	85	95	90
	1	95.5556	1.99205	R,D,1	95	95	85	100	95	90	100	100	100
	2	90	3.53553	R,D,2	90	95	80	75	95	80	100	95	100
	3	89.4444	3.1966	R,D,3	95	100	90	80	85	80	80	95	100
	4	92.7778	2.69111	R,D,4	100	95	100	90	80	85	95	100	90
	5	81.1111	3.50736	R,D,5	85	80	60	90	85	75	80	85	90
	6	66.1111	3.63242	R,D,6	70	65	75	75	60	50	60	60	80
	7	78.8889	3.9841	R,D,7	85	85	75	85	65	70	65	85	95
	8	76.6667	4.33013	R,D,8	85	65	75	90	85	55	70	85	80
	9	83.8889	2.79952	R,D,9	85	90	85	90	75	70	80	90	90
	10	88.8889	3.24282	R,D,10	90	85	90	95	90	70	100	85	95
	Proportion
	L-First
	Respons	Mean	SE		P2	P3	P5	P8	P9	P11	P12	F9	F13
		0.495556	0.0117982	L,S,0	0.45	0.51	0.47	0.45	0.5	0.49	0.52	0.56	0.51
		0.508889	0.0189402	R,S,0	0.44	0.58	0.47	0.55	0.55	0.44	0.51	0.5	0.54
	1	0.216667	0.0300463	L,D,1	0.35	0.2	0.25	0.2	0.1	0.35	0.2	0.2	0.1
	2	0.166667	0.0399653	L,D,2	0.3	0.05	0.3	0.1	0.1	0.3	0.25	0.1	0
	3	0.172222	0.0373712	L,D,3	0.15	0.1	0.4	0.3	0.05	0.2	0.1	0.15	0.1
	4	0.238889	0.0469765	L,D,4	0.35	0.1	0.45	0.3	0.2	0.25	0.35	0.15	0
	5	0.444444	0.0348055	L,D,5	0.35	0.45	0.45	0.6	0.25	0.5	0.45	0.55	0.4
	6	0.794444	0.0385901	L,D,6	0.7	0.75	0.7	0.95	0.9	0.6	0.85	0.8	0.9
	7	0.833333	0.0343592	L,D,7	0.8	0.7	0.8	1	0.85	0.75	0.8	1	0.8
	8	0.888889	0.0351364	L,D,8	0.95	0.95	0.7	0.9	1	0.75	0.9	1	0.85
	9	0.855556	0.0327495	L,D,9	0.9	0.75	0.75	0.95	0.9	0.7	0.85	0.95	0.95
	10	0.877778	0.0222222	L,D,10	0.85	0.9	0.8	1	0.85	0.8	0.85	0.95	0.9
	1	0.0444444	0.0175682	R,D,1	0.05	0.05	0.15	0	0.05	0.1	0	0	0
	2	0.1	0.0311805	R,D,2	0.1	0.05	0.2	0.25	0.05	0.2	0	0.05	0
	3	0.105556	0.0281914	R,D,3	0.05	0	0.1	0.2	0.15	0.2	0.2	0.05	0
	4	0.0722222	0.0237333	R,D,4	0	0.05	0	0.1	0.2	0.15	0.05	0	0.1
	5	0.188889	0.030932	R,D,5	0.15	0.2	0.4	0.1	0.15	0.25	0.2	0.15	0.1
	6	0.661111	0.0320349	R,D,6	0.7	0.65	0.75	0.75	0.6	0.5	0.6	0.6	0.8
	7	0.788889	0.0351364	R,D,7	0.85	0.85	0.75	0.85	0.65	0.7	0.65	0.85	0.95
	8	0.766667	0.0381881	R,D,8	0.85	0.65	0.75	0.9	0.85	0.55	0.7	0.85	0.8
	9	0.838889	0.0246894	R,D,9	0.85	0.9	0.85	0.9	0.75	0.7	0.8	0.9	0.9
	10	0.888889	0.028599	R,D,10	0.9	0.85	0.9	0.95	0.9	0.7	1	0.85	0.95
	Proportion
	L-First
	Respons	Mean	SE		P2	P3	P5	P8	P9	P11	P12	F9	F13
	-667	0.216667	0.0300463	L,D,1	0.35	0.2	0.25	0.2	0.1	0.35	0.2	0.2	0.1
	-533.67	0.166667	0.0399653	L,D,2	0.3	0.05	0.3	0.1	0.1	0.3	0.25	0.1	0
	-400.34	0.172222	0.0373712	L,D,3	0.15	0.1	0.4	0.3	0.05	0.2	0.1	0.15	0.1
	-267.01	0.238889	0.0469765	L,D,4	0.35	0.1	0.45	0.3	0.2	0.25	0.35	0.15	0
	-133.68	0.444444	0.0348055	L,D,5	0.35	0.45	0.45	0.6	0.25	0.5	0.45	0.55	0.4
	0	0.495556	0.0117982	L,S,0	0.45	0.51	0.47	0.45	0.5	0.49	0.52	0.56	0.51
	133.33	0.794444	0.0385901	L,D,6	0.7	0.75	0.7	0.95	0.9	0.6	0.85	0.8	0.9
	266.66	0.833333	0.0343592	L,D,7	0.8	0.7	0.8	1	0.85	0.75	0.8	1	0.8
	399.99	0.888889	0.0351364	L,D,8	0.95	0.95	0.7	0.9	1	0.75	0.9	1	0.85
	534	0.855556	0.0327495	L,D,9	0.9	0.75	0.75	0.95	0.9	0.7	0.85	0.95	0.95
	667.33	0.877778	0.0222222	L,D,10	0.85	0.9	0.8	1	0.85	0.8	0.85	0.95	0.9
	-667	0.0444444	0.0175682	R,D,1	0.05	0.05	0.15	0	0.05	0.1	0	0	0
	-533.67	0.1	0.0311805	R,D,2	0.1	0.05	0.2	0.25	0.05	0.2	0	0.05	0
	-400.34	0.105556	0.0281914	R,D,3	0.05	0	0.1	0.2	0.15	0.2	0.2	0.05	0
	-267.01	0.0722222	0.0237333	R,D,4	0	0.05	0	0.1	0.2	0.15	0.05	0	0.1
	-133.68	0.188889	0.030932	R,D,5	0.15	0.2	0.4	0.1	0.15	0.25	0.2	0.15	0.1
	0	0.508889	0.0168691	R,S,0	0.44	0.58	0.47	0.55	0.55	0.44	0.51	0.5	0.54
	133.33	0.661111	0.0320349	R,D,6	0.7	0.65	0.75	0.75	0.6	0.5	0.6	0.6	0.8
	266.66	0.788889	0.0351364	R,D,7	0.85	0.85	0.75	0.85	0.65	0.7	0.65	0.85	0.95
	399.99	0.766667	0.0381881	R,D,8	0.85	0.65	0.75	0.9	0.85	0.55	0.7	0.85	0.8
	534	0.838889	0.0246894	R,D,9	0.85	0.9	0.85	0.9	0.75	0.7	0.8	0.9	0.9
	667.33	0.888889	0.028599	R,D,10	0.9	0.85	0.9	0.95	0.9	0.7	1	0.85	0.95
	-667	0.130556	0.0207405		0.2	0.125	0.2	0.1	0.075	0.225	0.1	0.1	0.05
	-533.67	0.133333	0.0300463		0.2	0.05	0.25	0.175	0.075	0.25	0.125	0.075	0
	-400.34	0.138889	0.0260579		0.1	0.05	0.25	0.25	0.1	0.2	0.15	0.1	0.05
	-267.01	0.155556	0.0227371		0.175	0.075	0.225	0.2	0.2	0.2	0.2	0.075	0.05
	-133.68	0.316667	0.0235702		0.25	0.325	0.425	0.35	0.2	0.375	0.325	0.35	0.25
	0	0.502222	0.0114901		0.445	0.545	0.47	0.5	0.525	0.465	0.515	0.53	0.525
	133.33	0.727778	0.0298853		0.7	0.7	0.725	0.85	0.75	0.55	0.725	0.7	0.85
	266.66	0.811111	0.0267158		0.825	0.775	0.775	0.925	0.75	0.725	0.725	0.925	0.875
	399.99	0.827778	0.0318537		0.9	0.8	0.725	0.9	0.925	0.65	0.8	0.925	0.825
	534	0.847222	0.0248063		0.875	0.825	0.8	0.925	0.825	0.7	0.825	0.925	0.925
	667.33	0.883333	0.0208333		0.875	0.875	0.85	0.975	0.875	0.75	0.925	0.9	0.925
		Mean	SE		P2	P3	P5	P8	P9	P11	P12	F9	F13
LVF-Exo		293.826	50.4322	Thrshld	346.442	241.957	545.829	231.289	143.125	523.913	285.099	179.123	147.654
		-73.9026	17.4961	PSE	-82.3053	-1.59081	-129.341	-156.943	-28.8026	-35.8489	-100.384	-99.7966	-30.1114
		0.113827	0.00724698	S.E. Est.	0.139695	0.131967	0.0749188	0.141549	0.0935603	0.108738	0.106919	0.110698	0.1164
		1.26487e-05	6.67767e-06	p-value	4.43247e-05	4.83031e-06	3.74115e-06	6.30173e-06	9.4703e-08	5.09897e-05	2.93438e-06	3.01459e-07	3.20409e-07
		0.914553	0.0131993	r-sqrd	0.856441	0.911787	0.916617	0.906466	0.963	0.851971	0.920965	0.952191	0.951542
RVF-Exo		219.793	31.9367	Thrshld	144.93	195.798	255.071	168.772	269.158	421.411	266.436	154.719	101.845
		60.4642	17.0823	PSE	50.0767	46.5685	22.9349	10.9883	75.5358	165.464	110.077	58.0438	4.48869
		0.10593	0.00757163	S.E. Est.	0.0872888	0.130571	0.133347	0.1389	0.0996763	0.0892929	0.101758	0.075596	0.0969365
		1.95893e-06	8.57245e-07	p-value	1.34961e-08	2.13907e-06	6.33703e-06	1.79581e-06	5.27402e-07	6.2373e-06	5.53184e-07	1.94077e-08	7.6385e-09
		0.943152	0.00948536	r-squred	0.975973	0.926288	0.906351	0.929079	0.945896	0.906678	0.945322	0.973958	0.978823
Combined		254.85	36.3614	Thrshld	226.693	218.042	385.939	216.031	205.283	472.452	275.525	166.719	126.968
		-1.68731	13.1229	PSE	11.0813	21.905	-34.6888	-69.3373	10.9999	72.7892	-0.448408	-16.3873	-11.0994
		0.0833318	0.0045622	S.E. Est.	0.103028	0.0917955	0.0851566	0.0971323	0.0855758	0.0813199	0.0611279	0.065172	0.079678
		5.84539e-07	3.67164e-07	p-value	4.19932e-07	1.36859e-07	1.08833e-06	1.51389e-07	7.90904e-08	3.37234e-06	6.63007e-09	3.78008e-09	2.49495e-09
		0.959073	0.00729121	r-squred	0.948555	0.959857	0.936503	0.95895	0.964447	0.918503	0.979477	0.981882	0.983478

## Sheet: SJTG Day 6 TOJ
		Mn %Crct	SE		P2	P3	P5	P8	P9	P11	P12	F9	F13
		50	1.73205	L,S,0	52	58	47	52	48	51	51	50	41
		51.1111	1.85592	R,S,0	55	50	52	60	51	46	53	50	43
	1	87.7778	3.42145	L,D,1	85	100	95	90	85	75	80	100	80
	2	84.4444	3.71345	L,D,2	80	100	90	90	80	65	80	90	85
	3	84.4444	4.27247	L,D,3	85	90	95	95	80	70	70	100	75
	4	90	2.67261	L,D,4	75	100	90	90	90	90	85	95	95
	5	61.1111	6.92935	L,D,5	50	90	65	60	65	25	50	75	70
	6	83.3333	2.5	L,D,6	85	90	80	75	85	80	95	85	75
	7	89.4444	3.59122	L,D,7	90	95	100	100	95	75	90	85	75
	8	91.1111	2.95468	L,D,8	85	95	100	95	100	80	80	95	90
	9	95	1.63663	L,D,9	95	100	100	95	95	95	85	95	95
	10	91.1111	3.1021	L,D,10	80	100	90	100	95	85	80	100	90
	1	89.4444	4.27247	R,D,1	85	100	95	100	75	70	85	95	100
	2	88.3333	4.53163	R,D,2	90	100	100	100	90	65	75	90	85
	3	88.8889	4.20223	R,D,3	75	100	90	95	100	70	80	95	95
	4	89.4444	5.12735	R,D,4	75	100	100	100	90	60	95	95	90
	5	80	6.1962	R,D,5	65	95	80	95	80	45	95	80	85
	6	78.3333	5	R,D,6	80	90	100	80	70	70	60	90	65
	7	91.6667	2.98807	R,D,7	100	95	100	95	95	90	75	90	85
	8	91.1111	2.95468	R,D,8	90	100	100	95	80	80	85	95	95
	9	89.4444	4.95015	R,D,9	90	100	100	100	60	80	85	95	95
	10	92.7778	2.69111	R,D,10	100	100	95	100	95	90	80	90	85
	Proportion
	L-First
	Respons	Mean	SE		P2	P3	P5	P8	P9	P11	P12	F9	F13
		0.5	0.0152753	L,S,0	0.52	0.58	0.47	0.52	0.48	0.51	0.51	0.5	0.41
		0.488889	0.0145114	R,S,0	0.45	0.5	0.48	0.4	0.49	0.54	0.47	0.5	0.57
	1	0.122222	0.0301744	L,D,1	0.15	0	0.05	0.1	0.15	0.25	0.2	0	0.2
	2	0.155556	0.0327495	L,D,2	0.2	0	0.1	0.1	0.2	0.35	0.2	0.1	0.15
	3	0.155556	0.0376796	L,D,3	0.15	0.1	0.05	0.05	0.2	0.3	0.3	0	0.25
	4	0.1	0.0235702	L,D,4	0.25	0	0.1	0.1	0.1	0.1	0.15	0.05	0.05
	5	0.388889	0.0611111	L,D,5	0.5	0.1	0.35	0.4	0.35	0.75	0.5	0.25	0.3
	6	0.833333	0.0220479	L,D,6	0.85	0.9	0.8	0.75	0.85	0.8	0.95	0.85	0.75
	7	0.894444	0.0316715	L,D,7	0.9	0.95	1	1	0.95	0.75	0.9	0.85	0.75
	8	0.911111	0.0260579	L,D,8	0.85	0.95	1	0.95	1	0.8	0.8	0.95	0.9
	9	0.95	0.0144338	L,D,9	0.95	1	1	0.95	0.95	0.95	0.85	0.95	0.95
	10	0.911111	0.0273579	L,D,10	0.8	1	0.9	1	0.95	0.85	0.8	1	0.9
	1	0.105556	0.0376796	R,D,1	0.15	0	0.05	0	0.25	0.3	0.15	0.05	0
	2	0.116667	0.0399653	R,D,2	0.1	0	0	0	0.1	0.35	0.25	0.1	0.15
	3	0.111111	0.0370602	R,D,3	0.25	0	0.1	0.05	0	0.3	0.2	0.05	0.05
	4	0.105556	0.0452189	R,D,4	0.25	0	0	0	0.1	0.4	0.05	0.05	0.1
	5	0.2	0.0546453	R,D,5	0.35	0.05	0.2	0.05	0.2	0.55	0.05	0.2	0.15
	6	0.783333	0.0440959	R,D,6	0.8	0.9	1	0.8	0.7	0.7	0.6	0.9	0.65
	7	0.916667	0.0263523	R,D,7	1	0.95	1	0.95	0.95	0.9	0.75	0.9	0.85
	8	0.911111	0.0260579	R,D,8	0.9	1	1	0.95	0.8	0.8	0.85	0.95	0.95
	9	0.894444	0.0436562	R,D,9	0.9	1	1	1	0.6	0.8	0.85	0.95	0.95
	10	0.927778	0.0237333	R,D,10	1	1	0.95	1	0.95	0.9	0.8	0.9	0.85
	Proportion
	L-First
	Respons	Mean	SE		P2	P3	P5	P8	P9	P11	P12	F9	F13
	-667	0.122222	0.0301744	L,D,1	0.15	0	0.05	0.1	0.15	0.25	0.2	0	0.2
	-533.67	0.155556	0.0327495	L,D,2	0.2	0	0.1	0.1	0.2	0.35	0.2	0.1	0.15
	-400.34	0.155556	0.0376796	L,D,3	0.15	0.1	0.05	0.05	0.2	0.3	0.3	0	0.25
	-267.01	0.1	0.0235702	L,D,4	0.25	0	0.1	0.1	0.1	0.1	0.15	0.05	0.05
	-133.68	0.388889	0.0611111	L,D,5	0.5	0.1	0.35	0.4	0.35	0.75	0.5	0.25	0.3
	0	0.5	0.0152753	L,S,0	0.52	0.58	0.47	0.52	0.48	0.51	0.51	0.5	0.41
	133.33	0.833333	0.0220479	L,D,6	0.85	0.9	0.8	0.75	0.85	0.8	0.95	0.85	0.75
	266.66	0.894444	0.0316715	L,D,7	0.9	0.95	1	1	0.95	0.75	0.9	0.85	0.75
	399.99	0.911111	0.0260579	L,D,8	0.85	0.95	1	0.95	1	0.8	0.8	0.95	0.9
	534	0.95	0.0144338	L,D,9	0.95	1	1	0.95	0.95	0.95	0.85	0.95	0.95
	667.33	0.911111	0.0273579	L,D,10	0.8	1	0.9	1	0.95	0.85	0.8	1	0.9
	-667	0.105556	0.0376796	R,D,1	0.15	0	0.05	0	0.25	0.3	0.15	0.05	0
	-533.67	0.116667	0.0399653	R,D,2	0.1	0	0	0	0.1	0.35	0.25	0.1	0.15
	-400.34	0.111111	0.0370602	R,D,3	0.25	0	0.1	0.05	0	0.3	0.2	0.05	0.05
	-267.01	0.105556	0.0452189	R,D,4	0.25	0	0	0	0.1	0.4	0.05	0.05	0.1
	-133.68	0.2	0.0546453	R,D,5	0.35	0.05	0.2	0.05	0.2	0.55	0.05	0.2	0.15
	0	0.488889	0.0163677	R,S,0	0.45	0.5	0.48	0.4	0.49	0.54	0.47	0.5	0.57
	133.33	0.783333	0.0440959	R,D,6	0.8	0.9	1	0.8	0.7	0.7	0.6	0.9	0.65
	266.66	0.916667	0.0263523	R,D,7	1	0.95	1	0.95	0.95	0.9	0.75	0.9	0.85
	399.99	0.911111	0.0260579	R,D,8	0.9	1	1	0.95	0.8	0.8	0.85	0.95	0.95
	534	0.894444	0.0436562	R,D,9	0.9	1	1	1	0.6	0.8	0.85	0.95	0.95
	667.33	0.927778	0.0237333	R,D,10	1	1	0.95	1	0.95	0.9	0.8	0.9	0.85
	-667	0.113889	0.0306501		0.15	0	0.05	0.05	0.2	0.275	0.175	0.025	0.1
	-533.67	0.136111	0.0351364		0.15	0	0.05	0.05	0.15	0.35	0.225	0.1	0.15
	-400.34	0.133333	0.0325427		0.2	0.05	0.075	0.05	0.1	0.3	0.25	0.025	0.15
	-267.01	0.102778	0.0295934		0.25	0	0.05	0.05	0.1	0.25	0.1	0.05	0.075
	-133.68	0.294444	0.0536478		0.425	0.075	0.275	0.225	0.275	0.65	0.275	0.225	0.225
	0	0.494444	0.00818384		0.485	0.54	0.475	0.46	0.485	0.525	0.49	0.5	0.49
	133.33	0.808333	0.0235702		0.825	0.9	0.9	0.775	0.775	0.75	0.775	0.875	0.7
	266.66	0.905556	0.0249227		0.95	0.95	1	0.975	0.95	0.825	0.825	0.875	0.8
	399.99	0.911111	0.0224811		0.875	0.975	1	0.95	0.9	0.8	0.825	0.95	0.925
	534	0.922222	0.0251538		0.925	1	1	0.975	0.775	0.875	0.85	0.95	0.95
	667.33	0.919444	0.0215614		0.9	1	0.925	1	0.95	0.875	0.8	0.95	0.875
		Mean	SE		P2	P3	P5	P8	P9	P11	P12	F9	F13
LVF-Exo		192.649	30.5943	Thrshld	236.097	66.3476	131.424	150.059	166.304	368.402	269.813	119.515	225.88
		-54.3468	18.6017	PSE	-100.629	-14.9994	-25.8229	-37.977	-46.9922	-153.084	-114.781	-7.52305	12.6883
		0.10303	0.0148437	S.E. Est.	0.089279	0.0504046	0.0681582	0.0772525	0.121051	0.182111	0.150529	0.0623378	0.12615
		5.97868e-05	5.25927e-05	p-value	1.04852e-06	1.93852e-11	4.48286e-09	5.26447e-09	2.90743e-07	0.000477561	5.702e-05	4.5926e-10	2.15134e-06
		0.929768	0.0261428	r-sqrd	0.937024	0.99438	0.981184	0.980501	0.952573	0.759101	0.848306	0.988651	0.926195
RVF-Exo		172.645	40.8769	Thrshld	217.805	59.9433	69.7661	76.8489	212.029	448.144	219.831	97.0331	152.401
		-11.0618	25.9435	PSE	-64.0051	2.96691	-11.328	33.756	35.697	-188.937	81.8224	-10.0537	20.5254
		0.0908111	0.0183094	S.E. Est.	0.111271	0.0220472	0.0714618	0.032207	0.195575	0.0866087	0.149814	0.0654428	0.082872
		1.2044e-05	9.43992e-06	p-value	5.10328e-07	8.09079e-15	7.35046e-10	5.19059e-13	8.57609e-05	3.18819e-06	1.88737e-05	3.12264e-10	6.14985e-08
		0.946749	0.0193388	r-squred	0.946289	0.999003	0.987402	0.997486	0.834151	0.919506	0.880951	0.989583	0.966374
Combined		182.452	35.4391	Thrshld	228.278	63.3658	100.15	113.027	173.595	405.789	267	108.658	182.208
		-31.8075	19.6807	PSE	-82.6598	-5.70461	-19.1429	6.4391	-10.6042	-170.043	-14.8512	-9.33077	19.63
		0.0817371	0.012183	S.E. Est.	0.0885281	0.0312596	0.0610443	0.0411996	0.133187	0.114021	0.125534	0.0615457	0.0793139
		3.51109e-06	2.33573e-06	p-value	1.54057e-07	2.12094e-13	4.95468e-10	3.57274e-12	1.0845e-06	1.97749e-05	1.05596e-05	2.00314e-10	2.5973e-08
		0.957289	0.0147972	r-squred	0.958791	0.997939	0.988459	0.99614	0.936553	0.879726	0.895214	0.990561	0.972221

## Sheet: SJTG Day 2 SJ
		Mn %Crct	SE		P2	P3	P5	P8	P9	P11	P12	F9	F13
		75.8889	3.39708	L,S,0	64	85	86	84	70	58	76	85	75
		84.4444	2.71882	R,S,0	95	87	88	85	66	78	87	87	87
	1	92.7778	3.34489	L,D,1	95	70	100	100	85	95	100	100	90
	2	95.5556	1.75682	L,D,2	100	85	95	100	90	100	95	100	95
	3	95.5556	2.69316	L,D,3	95	75	95	100	95	100	100	100	100
	4	91.6667	1.86339	L,D,4	90	90	100	85	90	95	100	90	85
	5	58.3333	5.83333	L,D,5	60	75	50	30	60	60	80	35	75
	6	60	6.34648	L,D,6	40	90	55	45	60	75	85	40	50
	7	92.7778	3.8289	L,D,7	95	65	100	95	85	100	100	95	100
	8	97.7778	0.87841	L,D,8	100	95	95	100	100	95	95	100	100
	9	98.3333	0.833333	L,D,9	95	95	100	100	100	95	100	100	100
	10	93.8889	2.60579	L,D,10	95	75	95	100	90	100	95	95	100
	1	95.5556	1.75682	R,D,1	90	85	100	100	95	95	100	100	95
	2	97.2222	1.68966	R,D,2	100	85	95	100	100	100	100	100	95
	3	97.7778	1.21081	R,D,3	100	90	100	100	95	100	100	100	95
	4	96.6667	1.17851	R,D,4	95	90	100	95	95	100	100	95	100
	5	58.8889	5.32146	R,D,5	55	85	55	45	50	60	55	40	85
	6	63.8889	4.77099	R,D,6	60	90	65	40	60	70	75	50	65
	7	90.5556	2.56098	R,D,7	80	80	90	90	85	95	100	95	100
	8	96.1111	1.38889	R,D,8	95	90	100	95	100	100	90	100	95
	9	95	3.22749	R,D,9	95	70	100	100	100	95	100	95	100
	10	98.8889	0.734931	R,D,10	100	95	100	100	95	100	100	100	100
SDT	Raw Data	Mean	SE		P2	P3	P5	P8	P9	P11	P12	F9	F13
		FA Rate	0.0305282	L,S,0	0.795	0.86	0.87	0.845	0.68	0.68	0.815	0.86	0.81
Hits	1	0.927778	0.0334489	L,D,1	0.95	0.7	1	1	0.85	0.95	1	1	0.9
	2	0.955556	0.0175682	L,D,2	1	0.85	0.95	1	0.9	1	0.95	1	0.95
	3	0.955556	0.0269316	L,D,3	0.95	0.75	0.95	1	0.95	1	1	1	1
	4	0.916667	0.0186339	L,D,4	0.9	0.9	1	0.85	0.9	0.95	1	0.9	0.85
	5	0.583333	0.0583333	L,D,5	0.6	0.75	0.5	0.3	0.6	0.6	0.8	0.35	0.75
	6	0.6	0.0634648	L,D,6	0.4	0.9	0.55	0.45	0.6	0.75	0.85	0.4	0.5
	7	0.927778	0.038289	L,D,7	0.95	0.65	1	0.95	0.85	1	1	0.95	1
	8	0.977778	0.0087841	L,D,8	1	0.95	0.95	1	1	0.95	0.95	1	1
	9	0.983333	0.00833333	L,D,9	0.95	0.95	1	1	1	0.95	1	1	1
	10	0.938889	0.0260579	L,D,10	0.95	0.75	0.95	1	0.9	1	0.95	0.95	1
	1	0.955556	0.0175682	R,D,1	0.9	0.85	1	1	0.95	0.95	1	1	0.95
	2	0.972222	0.0168966	R,D,2	1	0.85	0.95	1	1	1	1	1	0.95
	3	0.977778	0.0121081	R,D,3	1	0.9	1	1	0.95	1	1	1	0.95
	4	0.966667	0.0117851	R,D,4	0.95	0.9	1	0.95	0.95	1	1	0.95	1
	5	0.588889	0.0532146	R,D,5	0.55	0.85	0.55	0.45	0.5	0.6	0.55	0.4	0.85
	6	0.638889	0.0477099	R,D,6	0.6	0.9	0.65	0.4	0.6	0.7	0.75	0.5	0.65
	7	0.905556	0.0256098	R,D,7	0.8	0.8	0.9	0.9	0.85	0.95	1	0.95	1
	8	0.961111	0.0138889	R,D,8	0.95	0.9	1	0.95	1	1	0.9	1	0.95
	9	0.95	0.0322749	R,D,9	0.95	0.7	1	1	1	0.95	1	0.95	1
	10	0.988889	0.00734931	R,D,10	1	0.95	1	1	0.95	1	1	1	1
	1	0.936111	0.023053	cmbnd	0.925	0.775	0.9875	0.9875	0.9	0.95	0.9875	0.9875	0.925
	2	0.958333	0.0147314	cmbnd	0.9875	0.85	0.95	0.9875	0.95	0.9875	0.975	0.9875	0.95
	3	0.961111	0.0174857	cmbnd	0.975	0.825	0.975	0.9875	0.95	0.9875	0.9875	0.9875	0.975
	4	0.938889	0.0116824	cmbnd	0.925	0.9	0.9875	0.9	0.925	0.975	0.9875	0.925	0.925
	5	0.586111	0.0518932	cmbnd	0.575	0.8	0.525	0.375	0.55	0.6	0.675	0.375	0.8
	6	0.619444	0.0534857	cmbnd	0.5	0.9	0.6	0.425	0.6	0.725	0.8	0.45	0.575
	7	0.913889	0.028523	cmbnd	0.875	0.725	0.95	0.925	0.85	0.975	0.9875	0.95	0.9875
	8	0.966667	0.00806872	cmbnd	0.975	0.925	0.975	0.975	0.9875	0.975	0.925	0.9875	0.975
	9	0.959722	0.0176504	cmbnd	0.95	0.825	0.9875	0.9875	0.9875	0.95	0.9875	0.975	0.9875
	10	0.959722	0.0151351	cmbnd	0.975	0.85	0.975	0.9875	0.925	0.9875	0.975	0.975	0.9875
d'	1	1.29791	0.111326	cmbnd	1.13171	0.917867	1.6839	1.62831	0.874625	1.05628	1.56894	1.66086	1.15871
	2	1.37403	0.0734882	cmbnd	1.53265	1.05838	1.38562	1.62831	1.05628	1.35455	1.42822	1.66086	1.26137
	3	1.40338	0.0785139	cmbnd	1.39193	1.00745	1.54318	1.62831	1.05628	1.35455	1.56894	1.66086	1.41893
	4	1.25555	0.0760466	cmbnd	1.13171	1.18094	1.6839	1.14839	0.953615	1.21383	1.56894	1.25993	1.15871
	5	0.553693	0.0793751	cmbnd	0.506506	0.96097	0.594549	0.348291	0.29668	0.360523	0.675118	0.38084	0.859759
	6	0.60766	0.0889037	cmbnd	0.411947	1.18094	0.689869	0.413052	0.360523	0.532729	0.869047	0.477329	0.533507
	7	1.21069	0.0987786	cmbnd	0.987122	0.83904	1.38562	1.22738	0.752066	1.21383	1.56894	1.36259	1.55965
	8	1.38876	0.0534471	cmbnd	1.39193	1.25993	1.54318	1.48759	1.35455	1.21383	1.168	1.66086	1.41893
	9	1.40151	0.0835748	cmbnd	1.23437	1.00745	1.6839	1.62831	1.35455	1.05628	1.56894	1.52014	1.55965
	10	1.382	0.0771475	cmbnd	1.39193	1.05838	1.54318	1.62831	0.953615	1.35455	1.42822	1.52014	1.55965

## Sheet: SJTG Day 3 SJ
		Mn %Crct	SE		P2	P3	P5	P8	P9	P11	P12	F9	F13
		77.6667	3.8478	L,S,0	80	74	87	82	76	58	91	89	62
		86.2222	2.83224	R,S,0	95	90	87	89	71	76	85	98	85
	1	97.7778	1.68966	L,D,1	85	100	100	100	95	100	100	100	100
	2	97.7778	0.87841	L,D,2	95	100	100	100	95	95	100	100	95
	3	99.4444	0.555556	L,D,3	100	100	100	100	95	100	100	100	100
	4	94.4444	2.11549	L,D,4	95	90	100	95	80	95	100	100	95
	5	70	4.16667	L,D,5	60	65	75	65	50	85	90	75	65
	6	69.4444	5.16697	L,D,6	65	65	100	55	60	85	80	55	60
	7	98.3333	0.833333	L,D,7	95	100	100	95	95	100	100	100	100
	8	99.4444	0.555556	L,D,8	100	95	100	100	100	100	100	100	100
	9	100	0	L,D,9	100	100	100	100	100	100	100	100	100
	10	98.8889	1.11111	L,D,10	100	100	100	100	100	100	100	90	100
	1	100	0	R,D,1	100	100	100	100	100	100	100	100	100
	2	98.3333	1.17851	R,D,2	100	100	100	100	95	90	100	100	100
	3	98.8889	0.734931	R,D,3	100	100	95	100	95	100	100	100	100
	4	96.6667	1.17851	R,D,4	95	95	100	95	95	90	100	100	100
	5	66.6667	4.40959	R,D,5	60	50	85	65	55	80	85	60	60
	6	64.4444	6.31601	R,D,6	50	80	90	40	55	70	90	45	60
	7	96.6667	1.17851	R,D,7	95	100	95	100	90	95	100	100	95
	8	98.8889	1.11111	R,D,8	90	100	100	100	100	100	100	100	100
	9	99.4444	0.555556	R,D,9	100	95	100	100	100	100	100	100	100
	10	98.8889	0.734931	R,D,10	100	100	100	95	100	95	100	100	100
SDT	Raw Data	Mean	SE		P2	P3	P5	P8	P9	P11	P12	F9	F13
		FA Rate	0.0308221	L,S,0	0.875	0.82	0.87	0.855	0.735	0.67	0.88	0.935	0.735
Hits	1	0.977778	0.0168966	L,D,1	0.85	1	1	1	0.95	1	1	1	1
	2	0.977778	0.0087841	L,D,2	0.95	1	1	1	0.95	0.95	1	1	0.95
	3	0.994444	0.00555556	L,D,3	1	1	1	1	0.95	1	1	1	1
	4	0.944444	0.0211549	L,D,4	0.95	0.9	1	0.95	0.8	0.95	1	1	0.95
	5	0.7	0.0416667	L,D,5	0.6	0.65	0.75	0.65	0.5	0.85	0.9	0.75	0.65
	6	0.694444	0.0516697	L,D,6	0.65	0.65	1	0.55	0.6	0.85	0.8	0.55	0.6
	7	0.983333	0.00833333	L,D,7	0.95	1	1	0.95	0.95	1	1	1	1
	8	0.994444	0.00555556	L,D,8	1	0.95	1	1	1	1	1	1	1
	9	1	0	L,D,9	1	1	1	1	1	1	1	1	1
	10	0.988889	0.0111111	L,D,10	1	1	1	1	1	1	1	0.9	1
	1	1	0	R,D,1	1	1	1	1	1	1	1	1	1
	2	0.983333	0.0117851	R,D,2	1	1	1	1	0.95	0.9	1	1	1
	3	0.988889	0.00734931	R,D,3	1	1	0.95	1	0.95	1	1	1	1
	4	0.966667	0.0117851	R,D,4	0.95	0.95	1	0.95	0.95	0.9	1	1	1
	5	0.666667	0.0440959	R,D,5	0.6	0.5	0.85	0.65	0.55	0.8	0.85	0.6	0.6
	6	0.644444	0.0631601	R,D,6	0.5	0.8	0.9	0.4	0.55	0.7	0.9	0.45	0.6
	7	0.966667	0.0117851	R,D,7	0.95	1	0.95	1	0.9	0.95	1	1	0.95
	8	0.988889	0.0111111	R,D,8	0.9	1	1	1	1	1	1	1	1
	9	0.994444	0.00555556	R,D,9	1	0.95	1	1	1	1	1	1	1
	10	0.988889	0.00734931	R,D,10	1	1	1	0.95	1	0.95	1	1	1
	1	0.979167	0.00690963	cmbnd	0.925	0.9875	0.9875	0.9875	0.975	0.9875	0.9875	0.9875	0.9875
	2	0.973611	0.00734931	cmbnd	0.975	0.9875	0.9875	0.9875	0.95	0.925	0.9875	0.9875	0.975
	3	0.981944	0.00422414	cmbnd	0.9875	0.9875	0.975	0.9875	0.95	0.9875	0.9875	0.9875	0.9875
	4	0.951389	0.0127483	cmbnd	0.95	0.925	0.9875	0.95	0.875	0.925	0.9875	0.9875	0.975
	5	0.683333	0.0406116	cmbnd	0.6	0.575	0.8	0.65	0.525	0.825	0.875	0.675	0.625
	6	0.669444	0.05461	cmbnd	0.575	0.725	0.95	0.475	0.575	0.775	0.85	0.5	0.6
	7	0.970833	0.00690963	cmbnd	0.95	0.9875	0.975	0.975	0.925	0.975	0.9875	0.9875	0.975
	8	0.981944	0.00422414	cmbnd	0.95	0.975	0.9875	0.9875	0.9875	0.9875	0.9875	0.9875	0.9875
	9	0.986111	0.00138889	cmbnd	0.9875	0.975	0.9875	0.9875	0.9875	0.9875	0.9875	0.9875	0.9875
	10	0.980556	0.00422414	cmbnd	0.9875	0.9875	0.9875	0.975	0.9875	0.975	0.9875	0.95	0.9875
d'	1	1.54025	0.0695217	cmbnd	1.29494	1.57838	1.6839	1.64976	1.29398	1.34066	1.70819	1.87775	1.4347
	2	1.49148	0.101335	cmbnd	1.55516	1.57838	1.6839	1.64976	1.13643	0.939722	1.70819	1.87775	1.29398
	3	1.55166	0.073849	cmbnd	1.69588	1.57838	1.54318	1.64976	1.13643	1.34066	1.70819	1.87775	1.4347
	4	1.36881	0.113712	cmbnd	1.3976	1.17745	1.6839	1.35149	0.889178	0.939722	1.70819	1.87775	1.29398
	5	0.734705	0.0885158	cmbnd	0.701848	0.552242	0.984006	0.721721	0.345356	0.687251	1.16267	0.983932	0.473323
	6	0.735477	0.107645	cmbnd	0.669734	0.756563	1.38562	0.497707	0.408562	0.597664	1.10571	0.757051	0.440677
	7	1.46021	0.0866198	cmbnd	1.3976	1.57838	1.54318	1.50904	1.03377	1.19994	1.70819	1.87775	1.29398
	8	1.55166	0.0608457	cmbnd	1.3976	1.43766	1.6839	1.64976	1.4347	1.34066	1.70819	1.87775	1.4347
	9	1.5848	0.0593644	cmbnd	1.69588	1.43766	1.6839	1.64976	1.4347	1.34066	1.70819	1.87775	1.4347
	10	1.53602	0.0546399	cmbnd	1.69588	1.57838	1.6839	1.50904	1.4347	1.19994	1.70819	1.57948	1.4347

## Sheet: SJTG Day 4 SJ
		Mn %Crct	SE		P2	P3	P5	P8	P9	P11	P12	F9	F13
		78.3333	2.44949	L,S,0	82	75	80	83	67	71	75	92	80
		85.6667	2.87711	R,S,0	95	88	95	91	70	79	79	92	82
	1	98.3333	0.833333	L,D,1	95	100	100	100	95	100	100	100	95
	2	99.4444	0.555556	L,D,2	100	100	100	100	100	100	95	100	100
	3	98.3333	0.833333	L,D,3	95	100	100	95	100	95	100	100	100
	4	95	1.66667	L,D,4	85	100	95	95	90	95	95	100	100
	5	65	4.48764	L,D,5	70	60	85	50	45	60	80	75	60
	6	70	5.95119	L,D,6	85	45	90	50	65	70	95	55	75
	7	98.3333	1.17851	L,D,7	95	100	100	100	100	90	100	100	100
	8	97.2222	1.68966	L,D,8	85	100	100	95	100	100	100	100	95
	9	98.8889	0.734931	L,D,9	95	100	100	100	100	100	100	100	95
	10	100	0	L,D,10	100	100	100	100	100	100	100	100	100
	1	99.4444	0.555556	R,D,1	100	100	100	95	100	100	100	100	100
	2	99.4444	0.555556	R,D,2	100	100	100	100	100	100	100	100	95
	3	100	0	R,D,3	100	100	100	100	100	100	100	100	100
	4	97.2222	1.21081	R,D,4	90	100	100	95	95	95	100	100	100
	5	67.2222	5.47159	R,D,5	75	40	90	65	50	55	70	85	75
	6	70.5556	5.80017	R,D,6	50	75	100	55	70	55	95	65	70
	7	97.7778	1.46986	R,D,7	90	100	100	100	100	90	100	100	100
	8	97.7778	1.46986	R,D,8	90	100	100	100	100	90	100	100	100
	9	100	0	R,D,9	100	100	100	100	100	100	100	100	100
	10	99.4444	0.555556	R,D,10	95	100	100	100	100	100	100	100	100
SDT	Raw Data	Mean	SE		P2	P3	P5	P8	P9	P11	P12	F9	F13
		FA Rate	0.0285536	L,S,0	0.885	0.815	0.875	0.87	0.685	0.75	0.77	0.92	0.81
Hits	1	0.983333	0.00833333	L,D,1	0.95	1	1	1	0.95	1	1	1	0.95
	2	0.994444	0.00555556	L,D,2	1	1	1	1	1	1	0.95	1	1
	3	0.983333	0.00833333	L,D,3	0.95	1	1	0.95	1	0.95	1	1	1
	4	0.95	0.0166667	L,D,4	0.85	1	0.95	0.95	0.9	0.95	0.95	1	1
	5	0.65	0.0448764	L,D,5	0.7	0.6	0.85	0.5	0.45	0.6	0.8	0.75	0.6
	6	0.7	0.0595119	L,D,6	0.85	0.45	0.9	0.5	0.65	0.7	0.95	0.55	0.75
	7	0.983333	0.0117851	L,D,7	0.95	1	1	1	1	0.9	1	1	1
	8	0.972222	0.0168966	L,D,8	0.85	1	1	0.95	1	1	1	1	0.95
	9	0.988889	0.00734931	L,D,9	0.95	1	1	1	1	1	1	1	0.95
	10	1	0	L,D,10	1	1	1	1	1	1	1	1	1
	1	0.994444	0.00555556	R,D,1	1	1	1	0.95	1	1	1	1	1
	2	0.994444	0.00555556	R,D,2	1	1	1	1	1	1	1	1	0.95
	3	1	0	R,D,3	1	1	1	1	1	1	1	1	1
	4	0.972222	0.0121081	R,D,4	0.9	1	1	0.95	0.95	0.95	1	1	1
	5	0.672222	0.0547159	R,D,5	0.75	0.4	0.9	0.65	0.5	0.55	0.7	0.85	0.75
	6	0.705556	0.0580017	R,D,6	0.5	0.75	1	0.55	0.7	0.55	0.95	0.65	0.7
	7	0.977778	0.0146986	R,D,7	0.9	1	1	1	1	0.9	1	1	1
	8	0.977778	0.0146986	R,D,8	0.9	1	1	1	1	0.9	1	1	1
	9	1	0	R,D,9	1	1	1	1	1	1	1	1	1
	10	0.994444	0.00555556	R,D,10	0.95	1	1	1	1	1	1	1	1
	1	0.981944	0.00219603	cmbnd	0.975	0.9875	0.9875	0.975	0.975	0.9875	0.9875	0.9875	0.975
	2	0.984722	0.00183733	cmbnd	0.9875	0.9875	0.9875	0.9875	0.9875	0.9875	0.975	0.9875	0.975
	3	0.983333	0.00208333	cmbnd	0.975	0.9875	0.9875	0.975	0.9875	0.975	0.9875	0.9875	0.9875
	4	0.956944	0.0125193	cmbnd	0.875	0.9875	0.975	0.95	0.925	0.95	0.975	0.9875	0.9875
	5	0.661111	0.0460433	cmbnd	0.725	0.5	0.875	0.575	0.475	0.575	0.75	0.8	0.675
	6	0.702778	0.0504226	cmbnd	0.675	0.6	0.95	0.525	0.675	0.625	0.95	0.6	0.725
	7	0.970833	0.0112191	cmbnd	0.925	0.9875	0.9875	0.9875	0.9875	0.9	0.9875	0.9875	0.9875
	8	0.968056	0.0123447	cmbnd	0.875	0.9875	0.9875	0.975	0.9875	0.95	0.9875	0.9875	0.975
	9	0.984722	0.00183733	cmbnd	0.975	0.9875	0.9875	0.9875	0.9875	0.9875	0.9875	0.9875	0.975
	10	0.986111	0.00138889	cmbnd	0.975	0.9875	0.9875	0.9875	0.9875	0.9875	0.9875	0.9875	0.9875
d'	1	1.53325	0.0568024	cmbnd	1.58016	1.56894	1.69588	1.54318	1.22085	1.45795	1.49012	1.82324	1.41893
	2	1.56452	0.0580861	cmbnd	1.72088	1.56894	1.69588	1.6839	1.36156	1.45795	1.34941	1.82324	1.41893
	3	1.54888	0.0514527	cmbnd	1.58016	1.56894	1.69588	1.54318	1.36156	1.31723	1.49012	1.82324	1.55965
	4	1.39307	0.0882575	cmbnd	1.17535	1.56894	1.55516	1.38562	0.960629	1.15967	1.34941	1.82324	1.55965
	5	0.699173	0.105445	cmbnd	0.899059	0.448237	1.15035	0.657755	0.20951	0.431804	0.706668	1.12335	0.665829
	6	0.790813	0.106112	cmbnd	0.827061	0.57491	1.3976	0.594549	0.467745	0.496565	1.19185	0.829209	0.737828
	7	1.49792	0.0840869	cmbnd	1.31995	1.56894	1.69588	1.6839	1.36156	0.978021	1.49012	1.82324	1.55965
	8	1.47076	0.0734872	cmbnd	1.17535	1.56894	1.69588	1.54318	1.36156	1.15967	1.49012	1.82324	1.41893
	9	1.56452	0.0497192	cmbnd	1.58016	1.56894	1.69588	1.6839	1.36156	1.45795	1.49012	1.82324	1.41893
	10	1.58015	0.0463398	cmbnd	1.58016	1.56894	1.69588	1.6839	1.36156	1.45795	1.49012	1.82324	1.55965

## Sheet: SJTG Day 5 SJ
		Mn %Crct	SE		P2	P3	P5	P8	P9	P11	P12	F9	F13
		82.2222	1.82405	L,S,0	83	72	89	86	79	78	80	88	85
		86.8889	2.22014	R,S,0	93	87	93	89	75	81	80	92	92
	1	97.7778	1.46986	L,D,1	90	100	100	100	90	100	100	100	100
	2	98.8889	0.734931	L,D,2	100	100	100	100	95	100	95	100	100
	3	99.4444	0.555556	L,D,3	95	100	100	100	100	100	100	100	100
	4	95.5556	1.94444	L,D,4	95	100	100	90	85	90	100	100	100
	5	63.8889	5.9964	L,D,5	65	65	95	40	55	60	90	55	50
	6	70	6.00925	L,D,6	75	65	85	40	60	85	100	60	60
	7	97.7778	1.21081	L,D,7	95	100	100	100	95	100	100	90	100
	8	98.3333	0.833333	L,D,8	95	100	100	100	100	95	100	100	95
	9	99.4444	0.555556	L,D,9	100	100	100	95	100	100	100	100	100
	10	100	0	L,D,10	100	100	100	100	100	100	100	100	100
	1	97.7778	1.21081	R,D,1	95	100	100	100	100	90	100	100	95
	2	99.4444	0.555556	R,D,2	100	100	100	100	100	100	100	100	95
	3	100	0	R,D,3	100	100	100	100	100	100	100	100	100
	4	98.8889	0.734931	R,D,4	100	100	100	100	95	95	100	100	100
	5	68.8889	4.31227	R,D,5	75	70	80	65	55	55	95	65	60
	6	71.6667	6.50854	R,D,6	70	95	100	40	70	50	85	65	70
	7	97.2222	1.21081	R,D,7	95	100	100	90	100	95	95	100	100
	8	100	0	R,D,8	100	100	100	100	100	100	100	100	100
	9	99.4444	0.555556	R,D,9	100	100	100	95	100	100	100	100	100
	10	98.8889	0.734931	R,D,10	100	100	100	100	100	95	100	95	100
SDT	Raw Data	Mean	SE		P2	P3	P5	P8	P9	P11	P12	F9	F13
		FA Rate	0.0206114	L,S,0	0.88	0.795	0.91	0.875	0.77	0.795	0.8	0.9	0.885
Hits	1	0.977778	0.0146986	L,D,1	0.9	1	1	1	0.9	1	1	1	1
	2	0.988889	0.00734931	L,D,2	1	1	1	1	0.95	1	0.95	1	1
	3	0.994444	0.00555556	L,D,3	0.95	1	1	1	1	1	1	1	1
	4	0.955556	0.0194444	L,D,4	0.95	1	1	0.9	0.85	0.9	1	1	1
	5	0.638889	0.059964	L,D,5	0.65	0.65	0.95	0.4	0.55	0.6	0.9	0.55	0.5
	6	0.7	0.0600925	L,D,6	0.75	0.65	0.85	0.4	0.6	0.85	1	0.6	0.6
	7	0.977778	0.0121081	L,D,7	0.95	1	1	1	0.95	1	1	0.9	1
	8	0.983333	0.00833333	L,D,8	0.95	1	1	1	1	0.95	1	1	0.95
	9	0.994444	0.00555556	L,D,9	1	1	1	0.95	1	1	1	1	1
	10	1	0	L,D,10	1	1	1	1	1	1	1	1	1
	1	0.977778	0.0121081	R,D,1	0.95	1	1	1	1	0.9	1	1	0.95
	2	0.994444	0.00555556	R,D,2	1	1	1	1	1	1	1	1	0.95
	3	1	0	R,D,3	1	1	1	1	1	1	1	1	1
	4	0.988889	0.00734931	R,D,4	1	1	1	1	0.95	0.95	1	1	1
	5	0.688889	0.0431227	R,D,5	0.75	0.7	0.8	0.65	0.55	0.55	0.95	0.65	0.6
	6	0.716667	0.0650854	R,D,6	0.7	0.95	1	0.4	0.7	0.5	0.85	0.65	0.7
	7	0.972222	0.0121081	R,D,7	0.95	1	1	0.9	1	0.95	0.95	1	1
	8	1	0	R,D,8	1	1	1	1	1	1	1	1	1
	9	0.994444	0.00555556	R,D,9	1	1	1	0.95	1	1	1	1	1
	10	0.988889	0.00734931	R,D,10	1	1	1	1	1	0.95	1	0.95	1
	1	0.970833	0.00779512	cmbnd	0.925	0.9875	0.9875	0.9875	0.95	0.95	0.9875	0.9875	0.975
	2	0.983333	0.00208333	cmbnd	0.9875	0.9875	0.9875	0.9875	0.975	0.9875	0.975	0.9875	0.975
	3	0.986111	0.00138889	cmbnd	0.975	0.9875	0.9875	0.9875	0.9875	0.9875	0.9875	0.9875	0.9875
	4	0.965278	0.0109801	cmbnd	0.975	0.9875	0.9875	0.95	0.9	0.925	0.9875	0.9875	0.9875
	5	0.663889	0.0487894	cmbnd	0.7	0.675	0.875	0.525	0.55	0.575	0.925	0.6	0.55
	6	0.708333	0.0543267	cmbnd	0.725	0.8	0.925	0.4	0.65	0.675	0.925	0.625	0.65
	7	0.970833	0.00551198	cmbnd	0.95	0.9875	0.9875	0.95	0.975	0.975	0.975	0.95	0.9875
	8	0.983333	0.00208333	cmbnd	0.975	0.9875	0.9875	0.9875	0.9875	0.975	0.9875	0.9875	0.975
	9	0.983333	0.00416667	cmbnd	0.9875	0.9875	0.9875	0.95	0.9875	0.9875	0.9875	0.9875	0.9875
	10	0.984722	0.00183733	cmbnd	0.9875	0.9875	0.9875	0.9875	0.9875	0.975	0.9875	0.975	0.9875
d'	1	1.51514	0.0746548	cmbnd	1.30726	1.53265	1.79108	1.69588	1.19185	1.23437	1.54151	1.76148	1.58016
	2	1.5947	0.0520655	cmbnd	1.70819	1.53265	1.79108	1.69588	1.34941	1.53265	1.40079	1.76148	1.58016
	3	1.62597	0.0383595	cmbnd	1.56748	1.53265	1.79108	1.69588	1.49012	1.53265	1.54151	1.76148	1.72088
	4	1.49495	0.0909078	cmbnd	1.56748	1.53265	1.79108	1.3976	1.0102	1.13171	1.54151	1.76148	1.72088
	5	0.761155	0.0918942	cmbnd	0.849694	0.638828	1.24555	0.606528	0.432254	0.506506	1.14058	0.767449	0.66301
	6	0.832466	0.0964287	cmbnd	0.886373	0.832757	1.39014	0.448501	0.562084	0.638828	1.14058	0.800095	0.79284
	7	1.49527	0.0525111	cmbnd	1.40992	1.53265	1.79108	1.3976	1.34941	1.39193	1.40079	1.4632	1.72088
	8	1.5947	0.0435093	cmbnd	1.56748	1.53265	1.79108	1.69588	1.49012	1.39193	1.54151	1.76148	1.58016
	9	1.60846	0.0462167	cmbnd	1.70819	1.53265	1.79108	1.3976	1.49012	1.53265	1.54151	1.76148	1.72088
	10	1.61033	0.0432716	cmbnd	1.70819	1.53265	1.79108	1.69588	1.49012	1.39193	1.54151	1.62076	1.72088
