# Supplementary material for: Simultaneity and Temporal Order Judgments Exhibit Distinct Reaction Times and Training Effects
Source: PLoS One. 2016 Jan 12;11(1):e0145926. doi: 10.1371/journal.pone.0145926 (PMC4710527; doi:10.1371/journal.pone.0145926)
Supplement: S3 Data — (XLSX) [file pone.0145926.s003.xlsx]

## Sheet: TOJTG Day 1 SJ
		Mn %Crct	SE		F1	F2	F3	F4	F5	F6	F7	F8	F14	F12	F16
		75.6364	3.74232	L,S,0	87	71	87	82	66	84	89	52	83	71	60
		84.8182	2.84067	R,S,0	87	96	85	94	73	91	96	78	83	67	83
	1	92.2727	2.72727	L,D,1	100	100	95	85	70	100	95	100	90	90	90
	2	94.0909	1.3174	L,D,2	100	90	100	95	90	90	100	95	90	95	90
	3	95.4545	1.05627	L,D,3	90	95	100	95	90	95	100	95	100	95	95
	4	90.9091	3.49143	L,D,4	100	100	100	90	80	100	100	80	65	90	95
	5	60	5.64076	L,D,5	45	45	85	75	65	75	90	50	50	35	45
	6	52.7273	6.11866	L,D,6	55	20	50	40	80	45	95	45	60	40	50
	7	90.4545	3.78121	L,D,7	100	80	100	100	90	95	100	80	95	60	95
	8	95.9091	1.3174	L,D,8	90	100	100	95	95	100	100	90	95	90	100
	9	97.7273	1.56141	L,D,9	100	100	100	100	85	100	100	100	100	100	90
	10	96.8182	1.01639	L,D,10	100	100	95	95	90	100	100	100	95	95	95
	1	98.1818	1.21967	R,D,1	100	100	100	100	90	100	100	90	100	100	100
	2	95.9091	1.47989	R,D,2	90	100	100	95	85	100	95	95	100	95	100
	3	95.4545	1.84077	R,D,3	100	100	100	100	95	100	100	90	95	85	85
	4	92.2727	2.06306	R,D,4	90	85	100	100	95	100	100	85	90	85	85
	5	51.3636	4.37404	R,D,5	60	25	75	50	55	50	70	55	50	35	40
	6	60	6.17914	R,D,6	40	40	70	70	75	80	95	40	70	35	45
	7	91.8182	2.26362	R,D,7	95	85	100	100	90	100	100	85	85	80	90
	8	95.4545	1.71286	R,D,8	100	85	90	100	95	100	100	100	90	90	100
	9	96.3636	1.79531	R,D,9	100	100	100	95	95	100	95	100	100	80	95
	10	95	2.23607	R,D,10	95	100	100	95	75	100	100	95	100	95	90
SDT	Raw Data	Mean	SE		F1	F2	F3	F4	F5	F6	F7	F8	F14	F12	F16
		0.802273	0.0287731	L,S,0	0.87	0.835	0.86	0.88	0.695	0.875	0.925	0.65	0.83	0.69	0.715
Hits	1	0.922727	0.0272727	L,D,1	1	1	0.95	0.85	0.7	1	0.95	1	0.9	0.9	0.9
	2	0.940909	0.013174	L,D,2	1	0.9	1	0.95	0.9	0.9	1	0.95	0.9	0.95	0.9
	3	0.954545	0.0105627	L,D,3	0.9	0.95	1	0.95	0.9	0.95	1	0.95	1	0.95	0.95
	4	0.909091	0.0349143	L,D,4	1	1	1	0.9	0.8	1	1	0.8	0.65	0.9	0.95
	5	0.6	0.0564076	L,D,5	0.45	0.45	0.85	0.75	0.65	0.75	0.9	0.5	0.5	0.35	0.45
	6	0.527273	0.0611866	L,D,6	0.55	0.2	0.5	0.4	0.8	0.45	0.95	0.45	0.6	0.4	0.5
	7	0.904545	0.0378121	L,D,7	1	0.8	1	1	0.9	0.95	1	0.8	0.95	0.6	0.95
	8	0.959091	0.013174	L,D,8	0.9	1	1	0.95	0.95	1	1	0.9	0.95	0.9	1
	9	0.977273	0.0156141	L,D,9	1	1	1	1	0.85	1	1	1	1	1	0.9
	10	0.968182	0.0101639	L,D,10	1	1	0.95	0.95	0.9	1	1	1	0.95	0.95	0.95
	1	0.981818	0.0121967	R,D,1	1	1	1	1	0.9	1	1	0.9	1	1	1
	2	0.959091	0.0147989	R,D,2	0.9	1	1	0.95	0.85	1	0.95	0.95	1	0.95	1
	3	0.954545	0.0184077	R,D,3	1	1	1	1	0.95	1	1	0.9	0.95	0.85	0.85
	4	0.922727	0.0206306	R,D,4	0.9	0.85	1	1	0.95	1	1	0.85	0.9	0.85	0.85
	5	0.513636	0.0437404	R,D,5	0.6	0.25	0.75	0.5	0.55	0.5	0.7	0.55	0.5	0.35	0.4
	6	0.6	0.0617914	R,D,6	0.4	0.4	0.7	0.7	0.75	0.8	0.95	0.4	0.7	0.35	0.45
	7	0.918182	0.0226362	R,D,7	0.95	0.85	1	1	0.9	1	1	0.85	0.85	0.8	0.9
	8	0.954545	0.0171286	R,D,8	1	0.85	0.9	1	0.95	1	1	1	0.9	0.9	1
	9	0.963636	0.0179531	R,D,9	1	1	1	0.95	0.95	1	0.95	1	1	0.8	0.95
	10	0.95	0.0223607	R,D,10	0.95	1	1	0.95	0.75	1	1	0.95	1	0.95	0.9
	1	0.948864	0.0161187	cmbnd	0.9875	0.9875	0.975	0.925	0.8	0.9875	0.975	0.95	0.95	0.95	0.95
	2	0.948864	0.00833505	cmbnd	0.95	0.95	0.9875	0.95	0.875	0.95	0.975	0.95	0.95	0.95	0.95
	3	0.952273	0.0102273	cmbnd	0.95	0.975	0.9875	0.975	0.925	0.975	0.9875	0.925	0.975	0.9	0.9
	4	0.9125	0.0211864	cmbnd	0.95	0.925	0.9875	0.95	0.875	0.9875	0.9875	0.825	0.775	0.875	0.9
	5	0.556818	0.0464771	cmbnd	0.525	0.35	0.8	0.625	0.6	0.625	0.8	0.525	0.5	0.35	0.425
	6	0.563636	0.0561414	cmbnd	0.475	0.3	0.6	0.55	0.775	0.625	0.95	0.425	0.65	0.375	0.475
	7	0.907955	0.0278629	cmbnd	0.975	0.825	0.9875	0.9875	0.9	0.975	0.9875	0.825	0.9	0.7	0.925
	8	0.953409	0.00877285	cmbnd	0.95	0.925	0.95	0.975	0.95	0.9875	0.9875	0.95	0.925	0.9	0.9875
	9	0.963636	0.0109822	cmbnd	0.9875	0.9875	0.9875	0.975	0.9	0.9875	0.975	0.9875	0.9875	0.9	0.925
	10	0.955682	0.014338	cmbnd	0.975	0.9875	0.975	0.95	0.825	0.9875	0.9875	0.975	0.975	0.95	0.925
d'	1	1.33472	0.102461	cmbnd	1.6839	1.60776	1.52014	1.30726	0.675847	1.69588	1.69975	1.01509	1.29951	1.07035	1.10645
	2	1.28953	0.0803356	cmbnd	1.38562	1.30948	1.66086	1.40992	0.830211	1.3976	1.69975	1.01509	1.29951	1.07035	1.10645
	3	1.3304	0.103336	cmbnd	1.38562	1.46704	1.66086	1.56748	0.974802	1.55516	1.84047	0.912426	1.45706	0.888701	0.924802
	4	1.2084	0.124741	cmbnd	1.38562	1.20682	1.66086	1.40992	0.830211	1.69588	1.84047	0.659955	0.85479	0.8231	0.924802
	5	0.527213	0.102988	cmbnd	0.594549	0.294397	0.96097	0.746813	0.38171	0.734494	1.14058	0.224014	0.477083	0.0552649	0.189467
	6	0.553855	0.12339	cmbnd	0.531842	0.224857	0.666833	0.650324	0.632744	0.734494	1.54219	0.098101	0.669743	0.0886055	0.252672
	7	1.2227	0.137668	cmbnd	1.54318	0.954352	1.66086	1.70819	0.895813	1.55516	1.84047	0.659955	1.11786	0.510125	1.00379
	8	1.33106	0.0879646	cmbnd	1.38562	1.20682	1.36259	1.56748	1.07746	1.69588	1.84047	1.01509	1.19685	0.888701	1.40473
	9	1.41955	0.100557	cmbnd	1.6839	1.60776	1.66086	1.56748	0.895813	1.69588	1.69975	1.31336	1.59778	0.888701	1.00379		GrandMeanDay1
	10	1.36759	0.101266	cmbnd	1.54318	1.60776	1.52014	1.40992	0.722331	1.69588	1.84047	1.17264	1.45706	1.07035	1.00379		1.1585
ConsistenIndDiff					-0.153799	0.00979871	-0.274994	-0.175974	0.366809	-0.287125	-0.539931	0.349932	0.0157781	0.423078	0.266429
Nrmlzd D'	1	1.33472	0.0536734	cmbnd	1.5301	1.61756	1.24515	1.13128	1.04266	1.40875	1.15982	1.36502	1.31529	1.49343	1.37288
	2	1.28953	0.0342337	cmbnd	1.23182	1.31928	1.38587	1.23395	1.19702	1.11048	1.15982	1.36502	1.31529	1.49343	1.37288
	3	1.3304	0.0282059	cmbnd	1.23182	1.47684	1.38587	1.3915	1.34161	1.26803	1.30054	1.26236	1.47284	1.31178	1.19123
	4	1.2084	0.0463957	cmbnd	1.23182	1.21662	1.38587	1.23395	1.19702	1.40875	1.30054	1.00989	0.870568	1.24618	1.19123
	5	0.527213	0.0376471	cmbnd	0.440749	0.304195	0.685976	0.570839	0.748519	0.447369	0.600645	0.573946	0.492861	0.478343	0.455895
	6	0.553855	0.0743422	cmbnd	0.378043	0.234655	0.391839	0.47435	0.999553	0.447369	1.00226	0.448033	0.685521	0.511684	0.519101
	7	1.2227	0.0576865	cmbnd	1.38938	0.96415	1.38587	1.53222	1.26262	1.26803	1.30054	1.00989	1.13364	0.933203	1.27022
	8	1.33106	0.0464049	cmbnd	1.23182	1.21662	1.08759	1.3915	1.44427	1.40875	1.30054	1.36502	1.21263	1.31178	1.67116
	9	1.41955	0.0501379	cmbnd	1.5301	1.61756	1.38587	1.3915	1.26262	1.40875	1.15982	1.66329	1.61356	1.31178	1.27022
	10	1.36759	0.0467052	cmbnd	1.38938	1.61756	1.24515	1.23395	1.08914	1.40875	1.30054	1.52257	1.47284	1.49343	1.27022

## Sheet: TOJTG Day 6 SJ
		Mn %Crct	SE		F1	F2	F3	F4	F5	F6	F7	F8	F14	F12	F16
		84	3.90338	L,S,0	83	84	96	72	58	95	99	72	92	78	95
		82.7273	4.2514	R,S,0	78	86	93	74	48	96	96	82	88	75	94
	1	98.1818	0.7606	L,D,1	100	95	100	95	95	100	100	95	100	100	100
	2	95.9091	1.3174	L,D,2	100	100	100	90	90	100	100	95	90	95	95
	3	94.5455	1.84077	L,D,3	95	95	100	90	90	100	100	100	80	95	95
	4	93.6364	2.78722	L,D,4	100	100	100	90	90	100	100	90	70	90	100
	5	70.9091	4.99173	L,D,5	60	35	90	70	75	85	85	65	90	60	65
	6	72.2727	4.83188	L,D,6	80	60	80	50	85	75	95	65	90	45	70
	7	96.8182	1.54813	L,D,7	100	100	100	95	85	100	100	95	90	100	100
	8	97.2727	1.03652	L,D,8	100	100	100	95	95	100	100	100	90	95	95
	9	96.8182	2.26362	L,D,9	100	100	95	100	75	100	100	100	95	100	100
	10	96.3636	1.91773	L,D,10	100	100	100	95	80	100	100	100	90	100	95
	1	97.2727	1.40836	R,D,1	100	100	100	85	95	100	100	100	95	95	100
	2	98.1818	1.01639	R,D,2	100	100	100	90	95	100	100	100	95	100	100
	3	97.7273	1.40836	R,D,3	100	100	100	95	85	100	100	100	95	100	100
	4	93.6364	2.78722	R,D,4	95	100	100	80	85	100	100	100	75	100	95
	5	70.4545	4.23484	R,D,5	65	55	70	85	80	75	80	50	95	55	65
	6	70.9091	3.9207	R,D,6	60	50	75	70	75	80	85	50	90	70	75
	7	95.4545	1.84077	R,D,7	100	100	100	95	85	100	100	90	85	95	100
	8	95.9091	1.88513	R,D,8	100	100	100	85	95	100	100	90	85	100	100
	9	97.7273	1.40836	R,D,9	100	100	100	95	85	100	100	100	95	100	100
	10	97.7273	0.787296	R,D,10	100	100	100	95	95	100	95	95	95	100	100
SDT	Raw Data	Mean	SE		F1	F2	F3	F4	F5	F6	F7	F8	F14	F12	F16
		0.833636	0.04008	L,S,0	0.805	0.85	0.945	0.73	0.53	0.955	0.975	0.77	0.9	0.765	0.945
Hits	1	0.981818	0.007606	L,D,1	1	0.95	1	0.95	0.95	1	1	0.95	1	1	1
	2	0.959091	0.013174	L,D,2	1	1	1	0.9	0.9	1	1	0.95	0.9	0.95	0.95
	3	0.945455	0.0184077	L,D,3	0.95	0.95	1	0.9	0.9	1	1	1	0.8	0.95	0.95
	4	0.936364	0.0278722	L,D,4	1	1	1	0.9	0.9	1	1	0.9	0.7	0.9	1
	5	0.709091	0.0499173	L,D,5	0.6	0.35	0.9	0.7	0.75	0.85	0.85	0.65	0.9	0.6	0.65
	6	0.722727	0.0483188	L,D,6	0.8	0.6	0.8	0.5	0.85	0.75	0.95	0.65	0.9	0.45	0.7
	7	0.968182	0.0154813	L,D,7	1	1	1	0.95	0.85	1	1	0.95	0.9	1	1
	8	0.972727	0.0103652	L,D,8	1	1	1	0.95	0.95	1	1	1	0.9	0.95	0.95
	9	0.968182	0.0226362	L,D,9	1	1	0.95	1	0.75	1	1	1	0.95	1	1
	10	0.963636	0.0191773	L,D,10	1	1	1	0.95	0.8	1	1	1	0.9	1	0.95
	1	0.972727	0.0140836	R,D,1	1	1	1	0.85	0.95	1	1	1	0.95	0.95	1
	2	0.981818	0.0101639	R,D,2	1	1	1	0.9	0.95	1	1	1	0.95	1	1
	3	0.977273	0.0140836	R,D,3	1	1	1	0.95	0.85	1	1	1	0.95	1	1
	4	0.936364	0.0278722	R,D,4	0.95	1	1	0.8	0.85	1	1	1	0.75	1	0.95
	5	0.704545	0.0423484	R,D,5	0.65	0.55	0.7	0.85	0.8	0.75	0.8	0.5	0.95	0.55	0.65
	6	0.709091	0.039207	R,D,6	0.6	0.5	0.75	0.7	0.75	0.8	0.85	0.5	0.9	0.7	0.75
	7	0.954545	0.0184077	R,D,7	1	1	1	0.95	0.85	1	1	0.9	0.85	0.95	1
	8	0.959091	0.0188513	R,D,8	1	1	1	0.85	0.95	1	1	0.9	0.85	1	1
	9	0.977273	0.0140836	R,D,9	1	1	1	0.95	0.85	1	1	1	0.95	1	1
	10	0.977273	0.00787296	R,D,10	1	1	1	0.95	0.95	1	0.95	0.95	0.95	1	1
	1	0.971591	0.00792201	cmbnd	0.9875	0.975	0.9875	0.9	0.95	0.9875	0.9875	0.975	0.975	0.975	0.9875
	2	0.964773	0.00965575	cmbnd	0.9875	0.9875	0.9875	0.9	0.925	0.9875	0.9875	0.975	0.925	0.975	0.975
	3	0.956818	0.0133105	cmbnd	0.975	0.975	0.9875	0.925	0.875	0.9875	0.9875	0.9875	0.875	0.975	0.975
	4	0.931818	0.0251339	cmbnd	0.975	0.9875	0.9875	0.85	0.875	0.9875	0.9875	0.95	0.725	0.95	0.975
	5	0.706818	0.0425188	cmbnd	0.625	0.45	0.8	0.775	0.775	0.8	0.825	0.575	0.925	0.575	0.65
	6	0.715909	0.0384756	cmbnd	0.7	0.55	0.775	0.6	0.8	0.775	0.9	0.575	0.9	0.575	0.725
	7	0.954545	0.0151012	cmbnd	0.9875	0.9875	0.9875	0.95	0.85	0.9875	0.9875	0.925	0.875	0.975	0.9875
	8	0.960227	0.0117766	cmbnd	0.9875	0.9875	0.9875	0.9	0.95	0.9875	0.9875	0.95	0.875	0.975	0.975
	9	0.964773	0.0168397	cmbnd	0.9875	0.9875	0.975	0.975	0.8	0.9875	0.9875	0.9875	0.95	0.9875	0.9875
	10	0.964773	0.0107685	cmbnd	0.9875	0.9875	0.9875	0.95	0.875	0.9875	0.975	0.975	0.925	0.9875	0.975
d'	1	1.55237	0.123681	cmbnd	1.55051	1.4982	1.9198	0.947182	0.860062	1.9684	2.10068	1.34941	1.62076	1.34122	1.9198
	2	1.51938	0.127081	cmbnd	1.55051	1.63892	1.9198	0.947182	0.757401	1.9684	2.10068	1.34941	1.36054	1.34122	1.77908
	3	1.48748	0.133429	cmbnd	1.40979	1.4982	1.9198	1.02617	0.61281	1.9684	2.10068	1.49012	1.21595	1.34122	1.77908
	4	1.41539	0.151815	cmbnd	1.40979	1.63892	1.9198	0.824623	0.61281	1.9684	2.10068	1.19185	0.939656	1.18367	1.77908
	5	0.850159	0.1241	cmbnd	0.589128	0.455386	1.21991	0.684114	0.415342	1.26851	1.44728	0.463983	1.36054	0.455799	0.991757
	6	0.862442	0.128511	cmbnd	0.692009	0.581047	1.1768	0.43308	0.458446	1.22541	1.62076	0.463983	1.28155	0.455799	1.09798
	7	1.49356	0.143271	cmbnd	1.55051	1.63892	1.9198	1.12883	0.555852	1.9684	2.10068	1.08919	1.21595	1.34122	1.9198
	8	1.50124	0.126927	cmbnd	1.55051	1.63892	1.9198	0.947182	0.860062	1.9684	2.10068	1.19185	1.21595	1.34122	1.77908
	9	1.55795	0.133194	cmbnd	1.55051	1.63892	1.77908	1.28639	0.458446	1.9684	2.10068	1.49012	1.4632	1.48194	1.9198		GrandMeanDay6
	10	1.52275	0.123162	cmbnd	1.55051	1.63892	1.9198	1.12883	0.61281	1.9684	1.95996	1.34941	1.36054	1.48194	1.77908		1.37627
ConsistenIndDiff					0.0358927	-0.0103634	-0.385167	0.440911	0.755867	-0.447841	-0.597008	0.233338	0.0728062	0.199745	-0.298181
Nrmlzd D'	1	1.55237	0.0244634	cmbnd	1.5864	1.48784	1.53463	1.38809	1.61593	1.52056	1.50368	1.58274	1.69356	1.54097	1.62162
	2	1.51938	0.0207865	cmbnd	1.5864	1.62855	1.53463	1.38809	1.51327	1.52056	1.50368	1.58274	1.43335	1.54097	1.4809
	3	1.48748	0.0327442	cmbnd	1.44568	1.48784	1.53463	1.46708	1.36868	1.52056	1.50368	1.72346	1.28876	1.54097	1.4809
	4	1.41539	0.049711	cmbnd	1.44568	1.62855	1.53463	1.26553	1.36868	1.52056	1.50368	1.42519	1.01246	1.38341	1.4809
	5	0.850159	0.0863616	cmbnd	0.625021	0.445023	0.83474	1.12503	1.17121	0.820668	0.850269	0.697321	1.43335	0.655544	0.693575
	6	0.862442	0.0727002	cmbnd	0.727902	0.570684	0.791637	0.873991	1.21431	0.777565	1.02375	0.697321	1.35436	0.655544	0.799795
	7	1.49356	0.0379083	cmbnd	1.5864	1.62855	1.53463	1.56974	1.31172	1.52056	1.50368	1.32253	1.28876	1.54097	1.62162
	8	1.50124	0.030724	cmbnd	1.5864	1.62855	1.53463	1.38809	1.61593	1.52056	1.50368	1.42519	1.28876	1.54097	1.4809
	9	1.55795	0.045831	cmbnd	1.5864	1.62855	1.39391	1.7273	1.21431	1.52056	1.50368	1.72346	1.53601	1.68169	1.62162
	10	1.52275	0.0309659	cmbnd	1.5864	1.62855	1.53463	1.56974	1.36868	1.52056	1.36296	1.58274	1.43335	1.68169	1.4809

## Sheet: TOJTG Day 2 TOJ
		Mn %Crct	SE		F1	F2	F3	F4	F5	F6	F7	F8	F14	F12	F16
		50.6364	1.16987	L,S,0	57	52	48	56	53	46	49	45	49	49	53
		49.8182	1.43221	R,S,0	49	48	59	49	56	51	44	47	54	46	45
	1	90.9091	3.68154	L,D,1	100	100	95	85	80	100	95	60	95	90	100
	2	92.7273	4.17589	L,D,2	100	100	95	100	80	100	95	55	100	95	100
	3	91.8182	4.00413	L,D,3	95	100	100	100	90	100	85	55	95	100	90
	4	92.2727	2.06306	L,D,4	95	100	95	90	90	100	95	75	90	95	90
	5	65.4545	6.23241	L,D,5	60	85	50	80	65	85	30	30	75	80	80
	6	89.0909	2.21751	L,D,6	95	90	90	95	85	95	100	85	80	75	90
	7	85.4545	4.49518	L,D,7	100	95	100	95	75	95	100	80	75	65	60
	8	95.9091	2.68143	L,D,8	100	95	100	100	70	100	100	95	100	95	100
	9	93.6364	2.14168	L,D,9	100	85	95	90	80	100	100	100	90	90	100
	10	92.7273	2.27273	L,D,10	90	100	100	90	75	95	100	95	85	95	95
	1	94.0909	1.76045	R,D,1	100	100	95	90	85	100	95	85	95	90	100
	2	94.5455	1.84077	R,D,2	100	100	100	85	90	100	90	85	100	95	95
	3	94.0909	3.35872	R,D,3	100	100	100	100	70	100	90	75	100	100	100
	4	93.6364	2.61907	R,D,4	95	100	100	95	70	100	95	90	95	90	100
	5	89.0909	3.00138	R,D,5	100	85	90	90	65	100	90	85	85	90	100
	6	77.2727	4.1211	R,D,6	95	90	90	70	65	95	75	65	80	70	55
	7	90	3.63068	R,D,7	100	100	100	85	70	100	90	70	80	100	95
	8	95	2.3355	R,D,8	95	100	100	90	75	100	100	90	95	100	100
	9	92.2727	4.49058	R,D,9	90	100	100	95	50	100	100	85	95	100	100
	10	92.2727	3.32782	R,D,10	95	100	95	100	60	90	95	95	95	95	95
	Proportion
	L-First
	Respons	Mean	SE		F1	F2	F3	F4	F5	F6	F7	F8	F14	F12	F16
		0.506364	0.0116987	L,S,0	0.57	0.52	0.48	0.56	0.53	0.46	0.49	0.45	0.49	0.49	0.53
		0.501818	0.0143221	R,S,0	0.51	0.52	0.41	0.51	0.44	0.49	0.56	0.53	0.46	0.54	0.55
	1	0.0909091	0.0368154	L,D,1	0	0	0.05	0.15	0.2	0	0.05	0.4	0.05	0.1	0
	2	0.0727273	0.0417589	L,D,2	0	0	0.05	0	0.2	0	0.05	0.45	0	0.05	0
	3	0.0818182	0.0400413	L,D,3	0.05	0	0	0	0.1	0	0.15	0.45	0.05	0	0.1
	4	0.0772727	0.0206306	L,D,4	0.05	0	0.05	0.1	0.1	0	0.05	0.25	0.1	0.05	0.1
	5	0.345455	0.0623241	L,D,5	0.4	0.15	0.5	0.2	0.35	0.15	0.7	0.7	0.25	0.2	0.2
	6	0.890909	0.0221751	L,D,6	0.95	0.9	0.9	0.95	0.85	0.95	1	0.85	0.8	0.75	0.9
	7	0.854545	0.0449518	L,D,7	1	0.95	1	0.95	0.75	0.95	1	0.8	0.75	0.65	0.6
	8	0.959091	0.0268143	L,D,8	1	0.95	1	1	0.7	1	1	0.95	1	0.95	1
	9	0.936364	0.0214168	L,D,9	1	0.85	0.95	0.9	0.8	1	1	1	0.9	0.9	1
	10	0.927273	0.0227273	L,D,10	0.9	1	1	0.9	0.75	0.95	1	0.95	0.85	0.95	0.95
	1	0.0590909	0.0176045	R,D,1	0	0	0.05	0.1	0.15	0	0.05	0.15	0.05	0.1	0
	2	0.0545455	0.0184077	R,D,2	0	0	0	0.15	0.1	0	0.1	0.15	0	0.05	0.05
	3	0.0590909	0.0335872	R,D,3	0	0	0	0	0.3	0	0.1	0.25	0	0	0
	4	0.0636364	0.0261907	R,D,4	0.05	0	0	0.05	0.3	0	0.05	0.1	0.05	0.1	0
	5	0.109091	0.0300138	R,D,5	0	0.15	0.1	0.1	0.35	0	0.1	0.15	0.15	0.1	0
	6	0.772727	0.041211	R,D,6	0.95	0.9	0.9	0.7	0.65	0.95	0.75	0.65	0.8	0.7	0.55
	7	0.9	0.0363068	R,D,7	1	1	1	0.85	0.7	1	0.9	0.7	0.8	1	0.95
	8	0.95	0.023355	R,D,8	0.95	1	1	0.9	0.75	1	1	0.9	0.95	1	1
	9	0.922727	0.0449058	R,D,9	0.9	1	1	0.95	0.5	1	1	0.85	0.95	1	1
	10	0.922727	0.0332782	R,D,10	0.95	1	0.95	1	0.6	0.9	0.95	0.95	0.95	0.95	0.95
	Proportion
	L-First				AS	SC	JC	MG	EW	VR	MT	SM	CB	MJ	#REF!
	Respons	Mean	SE		F1	F2	F3	F4	F5	F6	F7	F8	F14	F12	F16
	-667	0.0909091	0.0368154	L,D,1	0	0	0.05	0.15	0.2	0	0.05	0.4	0.05	0.1	0
	-533.67	0.0727273	0.0417589	L,D,2	0	0	0.05	0	0.2	0	0.05	0.45	0	0.05	0
	-400.34	0.0818182	0.0400413	L,D,3	0.05	0	0	0	0.1	0	0.15	0.45	0.05	0	0.1
	-267.01	0.0772727	0.0206306	L,D,4	0.05	0	0.05	0.1	0.1	0	0.05	0.25	0.1	0.05	0.1
	-133.68	0.345455	0.0623241	L,D,5	0.4	0.15	0.5	0.2	0.35	0.15	0.7	0.7	0.25	0.2	0.2
	0	0.506364	0.0116987	L,S,0	0.57	0.52	0.48	0.56	0.53	0.46	0.49	0.45	0.49	0.49	0.53
	133.33	0.890909	0.0221751	L,D,6	0.95	0.9	0.9	0.95	0.85	0.95	1	0.85	0.8	0.75	0.9
	266.66	0.854545	0.0449518	L,D,7	1	0.95	1	0.95	0.75	0.95	1	0.8	0.75	0.65	0.6
	399.99	0.959091	0.0268143	L,D,8	1	0.95	1	1	0.7	1	1	0.95	1	0.95	1
	534	0.936364	0.0214168	L,D,9	1	0.85	0.95	0.9	0.8	1	1	1	0.9	0.9	1
	667.33	0.927273	0.0227273	L,D,10	0.9	1	1	0.9	0.75	0.95	1	0.95	0.85	0.95	0.95
	-667	0.0590909	0.0176045	R,D,1	0	0	0.05	0.1	0.15	0	0.05	0.15	0.05	0.1	0
	-533.67	0.0545455	0.0184077	R,D,2	0	0	0	0.15	0.1	0	0.1	0.15	0	0.05	0.05
	-400.34	0.0590909	0.0335872	R,D,3	0	0	0	0	0.3	0	0.1	0.25	0	0	0
	-267.01	0.0636364	0.0261907	R,D,4	0.05	0	0	0.05	0.3	0	0.05	0.1	0.05	0.1	0
	-133.68	0.109091	0.0300138	R,D,5	0	0.15	0.1	0.1	0.35	0	0.1	0.15	0.15	0.1	0
	0	0.501818	0.0143221	R,S,0	0.51	0.52	0.41	0.51	0.44	0.49	0.56	0.53	0.46	0.54	0.55
	133.33	0.772727	0.041211	R,D,6	0.95	0.9	0.9	0.7	0.65	0.95	0.75	0.65	0.8	0.7	0.55
	266.66	0.9	0.0363068	R,D,7	1	1	1	0.85	0.7	1	0.9	0.7	0.8	1	0.95
	399.99	0.95	0.023355	R,D,8	0.95	1	1	0.9	0.75	1	1	0.9	0.95	1	1
	534	0.922727	0.0449058	R,D,9	0.9	1	1	0.95	0.5	1	1	0.85	0.95	1	1
	667.33	0.922727	0.0332782	R,D,10	0.95	1	0.95	1	0.6	0.9	0.95	0.95	0.95	0.95	0.95
	-667	0.075	0.0265433		0	0	0.05	0.125	0.175	0	0.05	0.275	0.05	0.1	0
	-533.67	0.0636364	0.0274615		0	0	0.025	0.075	0.15	0	0.075	0.3	0	0.05	0.025
	-400.34	0.0704545	0.0340151		0.025	0	0	0	0.2	0	0.125	0.35	0.025	0	0.05
	-267.01	0.0704545	0.0193115		0.05	0	0.025	0.075	0.2	0	0.05	0.175	0.075	0.075	0.05
	-133.68	0.227273	0.0366889		0.2	0.15	0.3	0.15	0.35	0.075	0.4	0.425	0.2	0.15	0.1
	0	0.504091	0.00957787		0.54	0.52	0.445	0.535	0.485	0.475	0.525	0.49	0.475	0.515	0.54
	133.33	0.831818	0.026348		0.95	0.9	0.9	0.825	0.75	0.95	0.875	0.75	0.8	0.725	0.725
	266.66	0.877273	0.032762		1	0.975	1	0.9	0.725	0.975	0.95	0.75	0.775	0.825	0.775
	399.99	0.954545	0.0240308		0.975	0.975	1	0.95	0.725	1	1	0.925	0.975	0.975	1
	534	0.929545	0.0295455		0.95	0.925	0.975	0.925	0.65	1	1	0.925	0.925	0.95	1
	667.33	0.925	0.0263283		0.925	1	0.975	0.95	0.675	0.925	0.975	0.95	0.9	0.95	0.95
		Mean	SE		F1	F2	F3	F4	F5	F6	F7	F8	F14	F12	F16
LVF-Exo		163.35	33.3755	Thrshld	104.729	76.6826	124.227	84.532	288.675	67.6393	134.25	442.313	151.855	170.007	151.936
		-47.3086	28.1177	PSE	-62.5389	-7.38273	-58.5644	-27.898	-2.0972	1.0627	-117.004	-296.307	6.47154	43.3148	0.548472
		0.105597	0.0139136	S.E. Est.	0.0612839	0.0665054	0.106688	0.0825589	0.147917	0.0369323	0.163593	0.177661	0.0744632	0.103243	0.140718
		7.2491e-05	6.53968e-05	p-value	2.11177e-09	1.24221e-10	7.31534e-08	4.51231e-09	6.86966e-05	7.37029e-12	3.56362e-06	0.000723541	2.40092e-08	1.36881e-07	1.35851e-06
		0.934467	0.0238729	r-sqrd	0.984078	0.991511	0.965056	0.981156	0.841998	0.995467	0.917506	0.736495	0.972701	0.959856	0.933317
RVF-Exo		138.53	38.9812	Thrshld	40.503	73.3241	62.887	130.457	487.813	40.6072	106.993	250.029	118.573	103.681	108.962
		23.7444	7.8023	PSE	-0.735251	-8.11327	17.1461	35.0008	78.3709	2.1859	7.80018	40.6805	24.1192	12.704	52.0292
		0.0708196	0.0124994	S.E. Est.	0.0520293	0.013877	0.0267964	0.092728	0.1284	0.0136582	0.0774893	0.121084	0.0606286	0.078415	0.11391
		5.02315e-05	5.00164e-05	p-value	4.63425e-12	2.26729e-16	5.80875e-13	1.91405e-08	0.000550392	2.40125e-12	2.41023e-09	2.02049e-06	3.17454e-10	3.69558e-09	1.08061e-07
		0.959929	0.021785	r-squred	0.995911	0.999549	0.997422	0.974038	0.751597	0.996466	0.983604	0.92721	0.989545	0.981973	0.961903
Combined		151.423	33.156	Thrshld	78.6681	74.8817	98.4142	103.055	380.417	54.2095	129.849	353.789	135.16	131.088	126.126
		-8.94476	11.5784	PSE	-22.5193	-7.79003	-14.1397	-2.4095	28.989	3.45871	-49.5578	-100.22	16.2905	22.5408	26.9653
		0.068014	0.00985376	S.E. Est.	0.0381946	0.0342207	0.0677029	0.0742237	0.112295	0.0132149	0.0744193	0.127223	0.0652206	0.0644824	0.0769567
		5.99858e-06	4.79778e-06	p-value	1.97084e-11	4.08843e-13	8.97679e-10	5.01365e-10	5.23732e-05	3.67398e-13	2.72681e-09	1.35986e-05	2.15528e-09	9.0589e-10	5.39625e-09
		0.967235	0.0147962	r-squred	0.99436	0.997615	0.986831	0.988428	0.851101	0.997671	0.983149	0.889223	0.984006	0.986804	0.980394

## Sheet: TOJTG Day 3 TOJ
		Mn %Crct	SE		F1	F2	F3	F4	F5	F6	F7	F8	F14	F12	F16
		52.4545	1.66441	L,S,0	58	58	45	50	44	53	52	50	50	55	62
		52.7273	1.24383	R,S,0	57	59	50	55	49	57	47	50	49	56	51
	1	87.7273	4.38819	L,D,1	95	100	100	80	80	100	95	50	90	90	85
	2	88.6364	6.39925	L,D,2	95	100	95	95	60	100	100	35	100	95	100
	3	90.9091	5.21441	L,D,3	95	100	95	90	90	95	100	40	100	100	95
	4	90.4545	4.44433	L,D,4	95	100	100	90	85	100	90	50	100	100	85
	5	70	5.83874	L,D,5	85	65	65	85	55	90	60	25	90	70	80
	6	86.3636	5.09415	L,D,6	100	90	100	85	65	100	100	100	50	75	85
	7	84.5455	4.39289	L,D,7	95	100	95	95	70	75	100	90	60	65	85
	8	95.4545	2.07305	L,D,8	95	100	95	100	80	100	100	100	85	95	100
	9	93.1818	4.87446	L,D,9	100	100	100	95	45	95	100	100	95	100	95
	10	93.6364	2.70445	L,D,10	95	100	95	95	70	100	100	85	100	95	95
	1	94.0909	3.29036	R,D,1	95	100	100	75	70	100	100	95	100	100	100
	2	93.6364	3.23973	R,D,2	100	100	100	90	65	100	100	85	95	95	100
	3	93.1818	2.95979	R,D,3	95	100	95	100	70	100	95	80	100	90	100
	4	93.1818	2.88198	R,D,4	100	100	100	85	70	95	95	85	95	100	100
	5	80.9091	5.67363	R,D,5	95	90	90	65	65	100	100	75	75	40	95
	6	75.9091	3.61928	R,D,6	85	85	70	80	65	100	75	55	70	80	70
	7	90.9091	3.803	R,D,7	100	100	100	100	65	100	95	70	90	85	95
	8	94.5455	2.47299	R,D,8	100	100	100	100	80	100	100	90	90	80	100
	9	93.1818	4.27853	R,D,9	100	100	100	100	55	100	100	80	100	90	100
	10	96.8182	1.93916	R,D,10	90	100	100	100	80	100	100	100	100	95	100
	Proportion
	L-First
	Respons	Mean	SE		F1	F2	F3	F4	F5	F6	F7	F8	F14	F12	F16
		0.524545	0.0166441	L,S,0	0.58	0.58	0.45	0.5	0.44	0.53	0.52	0.5	0.5	0.55	0.62
		0.472727	0.0124383	R,S,0	0.43	0.41	0.5	0.45	0.51	0.43	0.53	0.5	0.51	0.44	0.49
	1	0.122727	0.0438819	L,D,1	0.05	0	0	0.2	0.2	0	0.05	0.5	0.1	0.1	0.15
	2	0.113636	0.0639925	L,D,2	0.05	0	0.05	0.05	0.4	0	0	0.65	0	0.05	0
	3	0.0909091	0.0521441	L,D,3	0.05	0	0.05	0.1	0.1	0.05	0	0.6	0	0	0.05
	4	0.0954545	0.0444433	L,D,4	0.05	0	0	0.1	0.15	0	0.1	0.5	0	0	0.15
	5	0.3	0.0583874	L,D,5	0.15	0.35	0.35	0.15	0.45	0.1	0.4	0.75	0.1	0.3	0.2
	6	0.863636	0.0509415	L,D,6	1	0.9	1	0.85	0.65	1	1	1	0.5	0.75	0.85
	7	0.845455	0.0439289	L,D,7	0.95	1	0.95	0.95	0.7	0.75	1	0.9	0.6	0.65	0.85
	8	0.954545	0.0207305	L,D,8	0.95	1	0.95	1	0.8	1	1	1	0.85	0.95	1
	9	0.931818	0.0487446	L,D,9	1	1	1	0.95	0.45	0.95	1	1	0.95	1	0.95
	10	0.936364	0.0270445	L,D,10	0.95	1	0.95	0.95	0.7	1	1	0.85	1	0.95	0.95
	1	0.0590909	0.0329036	R,D,1	0.05	0	0	0.25	0.3	0	0	0.05	0	0	0
	2	0.0636364	0.0323973	R,D,2	0	0	0	0.1	0.35	0	0	0.15	0.05	0.05	0
	3	0.0681818	0.0295979	R,D,3	0.05	0	0.05	0	0.3	0	0.05	0.2	0	0.1	0
	4	0.0681818	0.0288198	R,D,4	0	0	0	0.15	0.3	0.05	0.05	0.15	0.05	0	0
	5	0.190909	0.0567363	R,D,5	0.05	0.1	0.1	0.35	0.35	0	0	0.25	0.25	0.6	0.05
	6	0.759091	0.0361928	R,D,6	0.85	0.85	0.7	0.8	0.65	1	0.75	0.55	0.7	0.8	0.7
	7	0.909091	0.03803	R,D,7	1	1	1	1	0.65	1	0.95	0.7	0.9	0.85	0.95
	8	0.945455	0.0247299	R,D,8	1	1	1	1	0.8	1	1	0.9	0.9	0.8	1
	9	0.931818	0.0427853	R,D,9	1	1	1	1	0.55	1	1	0.8	1	0.9	1
	10	0.968182	0.0193916	R,D,10	0.9	1	1	1	0.8	1	1	1	1	0.95	1
	Proportion
	L-First				AS	SC	JC	MG	EW	VR	MT	SM	CB	MJ	#REF!
	Respons	Mean	SE		F1	F2	F3	F4	F5	F6	F7	F8	F14	F12	F16
	-667	0.122727	0.0438819	L,D,1	0.05	0	0	0.2	0.2	0	0.05	0.5	0.1	0.1	0.15
	-533.67	0.113636	0.0639925	L,D,2	0.05	0	0.05	0.05	0.4	0	0	0.65	0	0.05	0
	-400.34	0.0909091	0.0521441	L,D,3	0.05	0	0.05	0.1	0.1	0.05	0	0.6	0	0	0.05
	-267.01	0.0954545	0.0444433	L,D,4	0.05	0	0	0.1	0.15	0	0.1	0.5	0	0	0.15
	-133.68	0.3	0.0583874	L,D,5	0.15	0.35	0.35	0.15	0.45	0.1	0.4	0.75	0.1	0.3	0.2
	0	0.524545	0.0166441	L,S,0	0.58	0.58	0.45	0.5	0.44	0.53	0.52	0.5	0.5	0.55	0.62
	133.33	0.863636	0.0509415	L,D,6	1	0.9	1	0.85	0.65	1	1	1	0.5	0.75	0.85
	266.66	0.845455	0.0439289	L,D,7	0.95	1	0.95	0.95	0.7	0.75	1	0.9	0.6	0.65	0.85
	399.99	0.954545	0.0207305	L,D,8	0.95	1	0.95	1	0.8	1	1	1	0.85	0.95	1
	534	0.931818	0.0487446	L,D,9	1	1	1	0.95	0.45	0.95	1	1	0.95	1	0.95
	667.33	0.936364	0.0270445	L,D,10	0.95	1	0.95	0.95	0.7	1	1	0.85	1	0.95	0.95
	-667	0.0590909	0.0329036	R,D,1	0.05	0	0	0.25	0.3	0	0	0.05	0	0	0
	-533.67	0.0636364	0.0323973	R,D,2	0	0	0	0.1	0.35	0	0	0.15	0.05	0.05	0
	-400.34	0.0681818	0.0295979	R,D,3	0.05	0	0.05	0	0.3	0	0.05	0.2	0	0.1	0
	-267.01	0.0681818	0.0288198	R,D,4	0	0	0	0.15	0.3	0.05	0.05	0.15	0.05	0	0
	-133.68	0.190909	0.0567363	R,D,5	0.05	0.1	0.1	0.35	0.35	0	0	0.25	0.25	0.6	0.05
	0	0.472727	0.0124383	R,S,0	0.43	0.41	0.5	0.45	0.51	0.43	0.53	0.5	0.51	0.44	0.49
	133.33	0.759091	0.0361928	R,D,6	0.85	0.85	0.7	0.8	0.65	1	0.75	0.55	0.7	0.8	0.7
	266.66	0.909091	0.03803	R,D,7	1	1	1	1	0.65	1	0.95	0.7	0.9	0.85	0.95
	399.99	0.945455	0.0247299	R,D,8	1	1	1	1	0.8	1	1	0.9	0.9	0.8	1
	534	0.931818	0.0427853	R,D,9	1	1	1	1	0.55	1	1	0.8	1	0.9	1
	667.33	0.968182	0.0193916	R,D,10	0.9	1	1	1	0.8	1	1	1	1	0.95	1
	-667	0.0909091	0.0318506		0.05	0	0	0.225	0.25	0	0.025	0.275	0.05	0.05	0.075
	-533.67	0.0886364	0.0451467		0.025	0	0.025	0.075	0.375	0	0	0.4	0.025	0.05	0
	-400.34	0.0795455	0.0359637		0.05	0	0.05	0.05	0.2	0.025	0.025	0.4	0	0.05	0.025
	-267.01	0.0818182	0.0318182		0.025	0	0	0.125	0.225	0.025	0.075	0.325	0.025	0	0.075
	-133.68	0.245455	0.0439289		0.1	0.225	0.225	0.25	0.4	0.05	0.2	0.5	0.175	0.45	0.125
	0	0.498636	0.00738829		0.505	0.495	0.475	0.475	0.475	0.48	0.525	0.5	0.505	0.495	0.555
	133.33	0.811364	0.034766		0.925	0.875	0.85	0.825	0.65	1	0.875	0.775	0.6	0.775	0.775
	266.66	0.877273	0.0347809		0.975	1	0.975	0.975	0.675	0.875	0.975	0.8	0.75	0.75	0.9
	399.99	0.95	0.0207802		0.975	1	0.975	1	0.8	1	1	0.95	0.875	0.875	1
	534	0.931818	0.0440933		1	1	1	0.975	0.5	0.975	1	0.9	0.975	0.95	0.975
	667.33	0.952273	0.0219645		0.925	1	0.975	0.975	0.75	1	1	0.925	1	0.95	0.975
		Mean	SE		F1	F2	F3	F4	F5	F6	F7	F8	F14	F12	F16
LVF-Exo		186.412	52.2792	Thrshld	64.5099	97.2619	98.0697	97.1043	544.505	57.8106	105.942	512.215	185.537	166.458	121.12
		-52.9636	56.959	PSE	-24.8114	-47.2187	-30.1393	-2.72552	78.2511	-9.26584	-60.374	-597.538	125.604	17.1623	-31.5434
		0.105306	0.0127198	S.E. Est.	0.0541176	0.0511819	0.0991492	0.0975471	0.189483	0.107376	0.0839508	0.169709	0.105543	0.114341	0.0859664
		0.000908617	0.000618292	p-value	1.25217e-11	4.47674e-11	3.42769e-08	3.24686e-09	0.00422561	2.20556e-08	5.23971e-09	0.00576861	1.81831e-07	3.03401e-07	8.66017e-09
		0.908013	0.0456893	r-sqrd	0.9949	0.993232	0.970459	0.982483	0.615883	0.973209	0.980521	0.58986	0.957251	0.952124	0.978225
RVF-Exo		164.537	53.8769	Thrshld	66.1242	70.9494	96.104	138.63	658.715	0.686633	83.8856	271.486	137.427	192.104	93.7994
		11.2884	7.49695	PSE	20.2412	21.6066	23.2705	-26.5594	8.50328e-05	0	18.6377	54.2893	11.8139	-31.3919	32.2645
		0.0702246	0.013081	S.E. Est.	0.032181	0.0127064	0.0562187	0.123585	0.115631	0.0351188	0.0709553	0.0774892	0.0419384	0.151721	0.0549263
		2.29659e-05	2.25026e-05	p-value	2.79117e-11	9.60329e-17	1.39047e-10	1.74225e-07	0.000247957	9.78576e-13	1.11554e-09	8.0246e-08	2.00995e-11	4.41188e-06	8.83138e-11
		0.961918	0.0187511	r-squred	0.993906	0.999628	0.991296	0.957654	0.791001	0.997105	0.98618	0.964333	0.994335	0.913531	0.99213
Combined		178.124	51.6327	Thrshld	64.3376	87.8887	95.0643	120.317	598.088	41.4354	92.5883	410.439	164.732	179.828	104.64
		-12.8268	20.2398	PSE	-2.59361	-9.80459	-3.18452	-13.0936	41.4943	2.18103	-15.1759	-201.235	63.9701	-6.03393	2.38195
		0.0691863	0.0121194	S.E. Est.	0.0335802	0.0331363	0.0370752	0.102294	0.145813	0.055849	0.0206647	0.108621	0.0656966	0.104576	0.0537431
		8.66846e-05	8.5647e-05	p-value	9.01354e-13	8.04428e-13	4.63732e-12	1.29014e-08	0.000943105	3.66575e-11	3.57406e-15	1.02529e-05	1.86312e-09	1.58018e-07	1.02426e-10
		0.955551	0.0251536	r-squred	0.997158	0.997229	0.99591	0.976212	0.721024	0.993526	0.999168	0.895892	0.984514	0.958559	0.991867

## Sheet: TOJTG Day 4 TOJ
		Mn %Crct	SE		F1	F2	F3	F4	F5	F6	F7	F8	F14	F12	F16
		52.3636	1.49102	L,S,0	50	47	61	51	57	48	47	50	53	52	60
		53.8182	1.29908	R,S,0	48	56	55	56	53	48	61	55	52	49	59
	1	90.4545	4.44433	L,D,1	95	100	95	90	80	100	100	50	100	90	95
	2	92.7273	3.89426	L,D,2	100	100	95	100	70	90	100	65	100	100	100
	3	93.1818	3.18182	L,D,3	90	100	100	100	85	95	95	65	100	95	100
	4	91.3636	3.09625	L,D,4	90	100	100	100	75	95	95	70	100	90	90
	5	72.7273	6.15569	L,D,5	80	85	90	85	55	85	60	25	90	60	85
	6	81.3636	5.35516	L,D,6	75	90	85	85	35	100	95	85	70	80	95
	7	85.9091	5.1265	L,D,7	90	100	100	95	55	100	95	100	80	60	70
	8	93.6364	2.24529	L,D,8	80	100	95	95	80	100	95	95	100	90	100
	9	95.9091	1.76045	L,D,9	95	100	100	95	85	100	100	100	95	85	100
	10	91.8182	2.80201	L,D,10	85	100	100	95	70	100	100	85	90	90	95
	1	92.7273	2.64263	R,D,1	95	100	95	85	75	100	95	80	95	100	100
	2	92.7273	3.77574	R,D,2	90	100	95	95	60	100	100	80	100	100	100
	3	95.4545	2.37932	R,D,3	95	100	100	100	80	100	100	80	100	95	100
	4	90.9091	2.68143	R,D,4	90	100	95	90	70	100	90	85	95	85	100
	5	82.2727	4.33609	R,D,5	90	90	95	75	50	95	85	70	75	80	100
	6	81.3636	3.23973	R,D,6	70	80	100	75	70	90	90	80	90	65	85
	7	90.9091	3.61928	R,D,7	95	100	100	95	60	95	85	85	85	100	100
	8	94.5455	1.84077	R,D,8	95	100	100	90	85	100	95	100	90	85	100
	9	95.4545	1.71286	R,D,9	95	100	100	90	90	100	100	85	100	90	100
	10	96.8182	1.54813	R,D,10	95	100	100	100	85	100	100	95	100	90	100
	Proportion
	L-First
	Respons	Mean	SE		F1	F2	F3	F4	F5	F6	F7	F8	F14	F12	F16
		0.523636	0.0149102	L,S,0	0.5	0.47	0.61	0.51	0.57	0.48	0.47	0.5	0.53	0.52	0.6
		0.461818	0.0129908	R,S,0	0.52	0.44	0.45	0.44	0.47	0.52	0.39	0.45	0.48	0.51	0.41
	1	0.0954545	0.0444433	L,D,1	0.05	0	0.05	0.1	0.2	0	0	0.5	0	0.1	0.05
	2	0.0727273	0.0389426	L,D,2	0	0	0.05	0	0.3	0.1	0	0.35	0	0	0
	3	0.0681818	0.0318182	L,D,3	0.1	0	0	0	0.15	0.05	0.05	0.35	0	0.05	0
	4	0.0863636	0.0309625	L,D,4	0.1	0	0	0	0.25	0.05	0.05	0.3	0	0.1	0.1
	5	0.272727	0.0615569	L,D,5	0.2	0.15	0.1	0.15	0.45	0.15	0.4	0.75	0.1	0.4	0.15
	6	0.813636	0.0535516	L,D,6	0.75	0.9	0.85	0.85	0.35	1	0.95	0.85	0.7	0.8	0.95
	7	0.859091	0.051265	L,D,7	0.9	1	1	0.95	0.55	1	0.95	1	0.8	0.6	0.7
	8	0.936364	0.0224529	L,D,8	0.8	1	0.95	0.95	0.8	1	0.95	0.95	1	0.9	1
	9	0.959091	0.0176045	L,D,9	0.95	1	1	0.95	0.85	1	1	1	0.95	0.85	1
	10	0.918182	0.0280201	L,D,10	0.85	1	1	0.95	0.7	1	1	0.85	0.9	0.9	0.95
	1	0.0727273	0.0264263	R,D,1	0.05	0	0.05	0.15	0.25	0	0.05	0.2	0.05	0	0
	2	0.0727273	0.0377574	R,D,2	0.1	0	0.05	0.05	0.4	0	0	0.2	0	0	0
	3	0.0454545	0.0237932	R,D,3	0.05	0	0	0	0.2	0	0	0.2	0	0.05	0
	4	0.0909091	0.0268143	R,D,4	0.1	0	0.05	0.1	0.3	0	0.1	0.15	0.05	0.15	0
	5	0.177273	0.0433609	R,D,5	0.1	0.1	0.05	0.25	0.5	0.05	0.15	0.3	0.25	0.2	0
	6	0.813636	0.0323973	R,D,6	0.7	0.8	1	0.75	0.7	0.9	0.9	0.8	0.9	0.65	0.85
	7	0.909091	0.0361928	R,D,7	0.95	1	1	0.95	0.6	0.95	0.85	0.85	0.85	1	1
	8	0.945455	0.0184077	R,D,8	0.95	1	1	0.9	0.85	1	0.95	1	0.9	0.85	1
	9	0.954545	0.0171286	R,D,9	0.95	1	1	0.9	0.9	1	1	0.85	1	0.9	1
	10	0.968182	0.0154813	R,D,10	0.95	1	1	1	0.85	1	1	0.95	1	0.9	1
	Proportion
	L-First				AS	SC
	Respons	Mean	SE		F1	F2	F3	F4	F5	F6	F7	F8	F9	F10	F16
	-667	0.0954545	0.0444433	L,D,1	0.05	0	0.05	0.1	0.2	0	0	0.5	0	0.1	0.05
	-533.67	0.0727273	0.0389426	L,D,2	0	0	0.05	0	0.3	0.1	0	0.35	0	0	0
	-400.34	0.0681818	0.0318182	L,D,3	0.1	0	0	0	0.15	0.05	0.05	0.35	0	0.05	0
	-267.01	0.0863636	0.0309625	L,D,4	0.1	0	0	0	0.25	0.05	0.05	0.3	0	0.1	0.1
	-133.68	0.272727	0.0615569	L,D,5	0.2	0.15	0.1	0.15	0.45	0.15	0.4	0.75	0.1	0.4	0.15
	0	0.523636	0.0149102	L,S,0	0.5	0.47	0.61	0.51	0.57	0.48	0.47	0.5	0.53	0.52	0.6
	133.33	0.813636	0.0535516	L,D,6	0.75	0.9	0.85	0.85	0.35	1	0.95	0.85	0.7	0.8	0.95
	266.66	0.859091	0.051265	L,D,7	0.9	1	1	0.95	0.55	1	0.95	1	0.8	0.6	0.7
	399.99	0.936364	0.0224529	L,D,8	0.8	1	0.95	0.95	0.8	1	0.95	0.95	1	0.9	1
	534	0.959091	0.0176045	L,D,9	0.95	1	1	0.95	0.85	1	1	1	0.95	0.85	1
	667.33	0.918182	0.0280201	L,D,10	0.85	1	1	0.95	0.7	1	1	0.85	0.9	0.9	0.95
	-667	0.0727273	0.0264263	R,D,1	0.05	0	0.05	0.15	0.25	0	0.05	0.2	0.05	0	0
	-533.67	0.0727273	0.0377574	R,D,2	0.1	0	0.05	0.05	0.4	0	0	0.2	0	0	0
	-400.34	0.0454545	0.0237932	R,D,3	0.05	0	0	0	0.2	0	0	0.2	0	0.05	0
	-267.01	0.0909091	0.0268143	R,D,4	0.1	0	0.05	0.1	0.3	0	0.1	0.15	0.05	0.15	0
	-133.68	0.177273	0.0433609	R,D,5	0.1	0.1	0.05	0.25	0.5	0.05	0.15	0.3	0.25	0.2	0
	0	0.461818	0.0129908	R,S,0	0.52	0.44	0.45	0.44	0.47	0.52	0.39	0.45	0.48	0.51	0.41
	133.33	0.813636	0.0323973	R,D,6	0.7	0.8	1	0.75	0.7	0.9	0.9	0.8	0.9	0.65	0.85
	266.66	0.909091	0.0361928	R,D,7	0.95	1	1	0.95	0.6	0.95	0.85	0.85	0.85	1	1
	399.99	0.945455	0.0184077	R,D,8	0.95	1	1	0.9	0.85	1	0.95	1	0.9	0.85	1
	534	0.954545	0.0171286	R,D,9	0.95	1	1	0.9	0.9	1	1	0.85	1	0.9	1
	667.33	0.968182	0.0154813	R,D,10	0.95	1	1	1	0.85	1	1	0.95	1	0.9	1
	-667	0.0840909	0.0330758		0.05	0	0.05	0.125	0.225	0	0.025	0.35	0.025	0.05	0.025
	-533.67	0.0727273	0.0366889		0.05	0	0.05	0.025	0.35	0.05	0	0.275	0	0	0
	-400.34	0.0568182	0.0269871		0.075	0	0	0	0.175	0.025	0.025	0.275	0	0.05	0
	-267.01	0.0886364	0.026621		0.1	0	0.025	0.05	0.275	0.025	0.075	0.225	0.025	0.125	0.05
	-133.68	0.225	0.0467099		0.15	0.125	0.075	0.2	0.475	0.1	0.275	0.525	0.175	0.3	0.075
	0	0.492727	0.00917912		0.51	0.455	0.53	0.475	0.52	0.5	0.43	0.475	0.505	0.515	0.505
	133.33	0.813636	0.0371367		0.725	0.85	0.925	0.8	0.525	0.95	0.925	0.825	0.8	0.725	0.9
	266.66	0.884091	0.0369694		0.925	1	1	0.95	0.575	0.975	0.9	0.925	0.825	0.8	0.85
	399.99	0.940909	0.0179243		0.875	1	0.975	0.925	0.825	1	0.95	0.975	0.95	0.875	1
	534	0.956818	0.0151098		0.95	1	1	0.925	0.875	1	1	0.925	0.975	0.875	1
	667.33	0.943182	0.0210764		0.9	1	1	0.975	0.775	1	1	0.9	0.95	0.9	0.975
		Mean	SE		F1	F2	F3	F4	F5	F6	F7	F8	F14	F12	F16
LVF-Exo		164.451	39.3974	Thrshld	152.029	73.0133	69.2229	84.8459	445.757	61.7619	115.228	375.011	119.662	220.397	92.0346
		-26.3347	29.2554	PSE	12.1269	1.75268	-17.7919	-1.04985	52.226	-5.37767	-42.2065	-308.144	33.6465	9.51545	-24.3795
		0.0901869	0.0144166	S.E. Est.	0.0747605	0.0217919	0.0503882	0.0512738	0.13252	0.0651108	0.0857712	0.190186	0.0742673	0.123996	0.12199
		0.000123562	0.00010606	p-value	1.78979e-08	1.59429e-14	2.73286e-11	2.43557e-11	0.000186793	4.64441e-11	8.89276e-09	0.00117065	4.2963e-09	1.5539e-06	1.56916e-07
		0.937736	0.0285095	r-sqrd	0.974422	0.99884	0.993935	0.994088	0.803481	0.993177	0.978096	0.707766	0.98136	0.931308	0.958623
RVF-Exo		138.828	33.278	Thrshld	116.313	79.7731	37.9202	135.617	438.247	59.436	91.0901	218.232	110.293	148.153	92.0346
		-5.359	9.40472	PSE	20.1033	21.4167	6.27476	10.9489	-83.2234	-0.796767	16.8814	-30.5463	-9.52873	13.9006	-24.3795
		0.0749343	0.0109408	S.E. Est.	0.0731383	0.0193042	0.0391067	0.0823061	0.117998	0.0242071	0.0736075	0.127709	0.0703772	0.083988	0.112535
		2.8471e-06	2.67652e-06	p-value	1.49994e-09	4.78416e-15	2.585e-14	5.94275e-09	2.9568e-05	1.82077e-14	1.38572e-09	1.7063e-06	1.29058e-09	2.2018e-08	1.16777e-08
		0.971047	0.0117747	r-squred	0.985242	0.999112	0.998709	0.979969	0.868627	0.998806	0.985499	0.929875	0.985726	0.973219	0.976732
Combined		151.218	36.3536	Thrshld	132.681	76.231	58.6163	108.003	444.464	59.9739	107.243	306.135	114.447	183.764	71.834
		-10.6415	14.4403	PSE	15.681	11.0807	-5.66536	5.918	-0.00112096	-2.76203	-10.4009	-153.054	11.0591	8.89211	2.19535
		0.0626573	0.0113979	S.E. Est.	0.0621015	0.0140909	0.0317788	0.0644711	0.106029	0.0283784	0.0691735	0.150011	0.0510863	0.0525849	0.0595249
		5.58989e-06	4.07266e-06	p-value	9.1856e-10	2.45282e-16	5.95388e-14	2.47328e-10	1.89533e-05	2.09368e-14	1.25284e-09	4.25325e-05	5.57266e-11	4.33216e-10	1.23457e-10
		0.970112	0.0151774	r-squred	0.986764	0.999541	0.998446	0.990108	0.880841	0.998768	0.98582	0.857733	0.992895	0.988797	0.991522

## Sheet: TOJTG Day 5 TOJ
		Mn %Crct	SE		F1	F2	F3	F4	F5	F6	F7	F8	F14	F12	F16
		52.0909	1.83627	L,S,0	49	47	40	51	60	54	47	53	60	57	55
		51.0909	1.17128	R,S,0	47	51	55	52	45	50	57	55	46	53	51
	1	87.2727	5.49229	L,D,1	95	100	95	90	85	100	85	35	95	85	95
	2	92.2727	3.25881	L,D,2	100	100	100	95	85	95	90	65	100	85	100
	3	90.4545	4.12611	L,D,3	100	100	95	85	80	100	90	55	100	90	100
	4	90.4545	6.23241	L,D,4	95	100	100	100	85	100	95	30	100	90	100
	5	69.0909	6.28194	L,D,5	85	75	60	60	65	90	50	30	95	55	95
	6	90	3.69274	L,D,6	85	90	100	100	70	100	90	95	65	95	100
	7	89.5455	3.19478	L,D,7	95	100	95	90	90	100	85	100	80	65	85
	8	91.8182	1.93916	L,D,8	85	95	85	90	85	100	100	90	85	95	100
	9	94.5455	1.42295	L,D,9	95	100	95	90	85	95	100	95	95	90	100
	10	93.6364	2.70445	L,D,10	90	100	100	90	70	100	95	100	90	95	100
	1	91.8182	3.10957	R,D,1	90	100	90	100	70	95	100	75	100	95	95
	2	94.5455	2.37932	R,D,2	85	100	100	100	80	100	85	90	100	100	100
	3	95.4545	1.71286	R,D,3	100	100	100	90	85	100	90	90	100	95	100
	4	93.1818	3.0356	R,D,4	90	100	100	90	65	100	95	95	95	95	100
	5	80.9091	4.25431	R,D,5	95	80	75	95	50	100	80	70	80	75	90
	6	79.5455	4.54545	R,D,6	95	75	90	50	75	85	85	65	90	65	100
	7	93.1818	2.71969	R,D,7	90	100	100	80	90	100	100	90	100	75	100
	8	92.2727	2.55518	R,D,8	95	100	100	85	85	95	95	75	100	85	100
	9	95.9091	1.76045	R,D,9	100	100	100	85	85	100	100	95	95	95	100
	10	96.8182	1.54813	R,D,10	100	100	100	95	85	100	100	90	100	95	100
	Proportion
	L-First
	Respons	Mean	SE		F1	F2	F3	F4	F5	F6	F7	F8	F14	F12	F16
		0.520909	0.0183627	L,S,0	0.49	0.47	0.4	0.51	0.6	0.54	0.47	0.53	0.6	0.57	0.55
		0.489091	0.0117128	R,S,0	0.53	0.49	0.45	0.48	0.55	0.5	0.43	0.45	0.54	0.47	0.49
	1	0.127273	0.0549229	L,D,1	0.05	0	0.05	0.1	0.15	0	0.15	0.65	0.05	0.15	0.05
	2	0.0772727	0.0325881	L,D,2	0	0	0	0.05	0.15	0.05	0.1	0.35	0	0.15	0
	3	0.0954545	0.0412611	L,D,3	0	0	0.05	0.15	0.2	0	0.1	0.45	0	0.1	0
	4	0.0954545	0.0623241	L,D,4	0.05	0	0	0	0.15	0	0.05	0.7	0	0.1	0
	5	0.309091	0.0628194	L,D,5	0.15	0.25	0.4	0.4	0.35	0.1	0.5	0.7	0.05	0.45	0.05
	6	0.9	0.0369274	L,D,6	0.85	0.9	1	1	0.7	1	0.9	0.95	0.65	0.95	1
	7	0.895455	0.0319478	L,D,7	0.95	1	0.95	0.9	0.9	1	0.85	1	0.8	0.65	0.85
	8	0.918182	0.0193916	L,D,8	0.85	0.95	0.85	0.9	0.85	1	1	0.9	0.85	0.95	1
	9	0.945455	0.0142295	L,D,9	0.95	1	0.95	0.9	0.85	0.95	1	0.95	0.95	0.9	1
	10	0.936364	0.0270445	L,D,10	0.9	1	1	0.9	0.7	1	0.95	1	0.9	0.95	1
	1	0.0818182	0.0310957	R,D,1	0.1	0	0.1	0	0.3	0.05	0	0.25	0	0.05	0.05
	2	0.0545455	0.0237932	R,D,2	0.15	0	0	0	0.2	0	0.15	0.1	0	0	0
	3	0.0454545	0.0171286	R,D,3	0	0	0	0.1	0.15	0	0.1	0.1	0	0.05	0
	4	0.0681818	0.030356	R,D,4	0.1	0	0	0.1	0.35	0	0.05	0.05	0.05	0.05	0
	5	0.190909	0.0425431	R,D,5	0.05	0.2	0.25	0.05	0.5	0	0.2	0.3	0.2	0.25	0.1
	6	0.795455	0.0454545	R,D,6	0.95	0.75	0.9	0.5	0.75	0.85	0.85	0.65	0.9	0.65	1
	7	0.931818	0.0271969	R,D,7	0.9	1	1	0.8	0.9	1	1	0.9	1	0.75	1
	8	0.922727	0.0255518	R,D,8	0.95	1	1	0.85	0.85	0.95	0.95	0.75	1	0.85	1
	9	0.959091	0.0176045	R,D,9	1	1	1	0.85	0.85	1	1	0.95	0.95	0.95	1
	10	0.968182	0.0154813	R,D,10	1	1	1	0.95	0.85	1	1	0.9	1	0.95	1
	Proportion
	L-First				AS	SC	JC	MG	EW	VR	MT	SM	CB	MJ	MR
	Respons	Mean	SE		F1	F2	F3	F4	F5	F6	F7	F8	F14	F12	F16
	-667	0.127273	0.0549229	L,D,1	0.05	0	0.05	0.1	0.15	0	0.15	0.65	0.05	0.15	0.05
	-533.67	0.0772727	0.0325881	L,D,2	0	0	0	0.05	0.15	0.05	0.1	0.35	0	0.15	0
	-400.34	0.0954545	0.0412611	L,D,3	0	0	0.05	0.15	0.2	0	0.1	0.45	0	0.1	0
	-267.01	0.0954545	0.0623241	L,D,4	0.05	0	0	0	0.15	0	0.05	0.7	0	0.1	0
	-133.68	0.309091	0.0628194	L,D,5	0.15	0.25	0.4	0.4	0.35	0.1	0.5	0.7	0.05	0.45	0.05
	0	0.520909	0.0183627	L,S,0	0.49	0.47	0.4	0.51	0.6	0.54	0.47	0.53	0.6	0.57	0.55
	133.33	0.9	0.0369274	L,D,6	0.85	0.9	1	1	0.7	1	0.9	0.95	0.65	0.95	1
	266.66	0.895455	0.0319478	L,D,7	0.95	1	0.95	0.9	0.9	1	0.85	1	0.8	0.65	0.85
	399.99	0.918182	0.0193916	L,D,8	0.85	0.95	0.85	0.9	0.85	1	1	0.9	0.85	0.95	1
	534	0.945455	0.0142295	L,D,9	0.95	1	0.95	0.9	0.85	0.95	1	0.95	0.95	0.9	1
	667.33	0.936364	0.0270445	L,D,10	0.9	1	1	0.9	0.7	1	0.95	1	0.9	0.95	1
	-667	0.0818182	0.0310957	R,D,1	0.1	0	0.1	0	0.3	0.05	0	0.25	0	0.05	0.05
	-533.67	0.0545455	0.0237932	R,D,2	0.15	0	0	0	0.2	0	0.15	0.1	0	0	0
	-400.34	0.0454545	0.0171286	R,D,3	0	0	0	0.1	0.15	0	0.1	0.1	0	0.05	0
	-267.01	0.0681818	0.030356	R,D,4	0.1	0	0	0.1	0.35	0	0.05	0.05	0.05	0.05	0
	-133.68	0.190909	0.0425431	R,D,5	0.05	0.2	0.25	0.05	0.5	0	0.2	0.3	0.2	0.25	0.1
	0	0.489091	0.0117128	R,S,0	0.53	0.49	0.45	0.48	0.55	0.5	0.43	0.45	0.54	0.47	0.49
	133.33	0.795455	0.0454545	R,D,6	0.95	0.75	0.9	0.5	0.75	0.85	0.85	0.65	0.9	0.65	1
	266.66	0.931818	0.0271969	R,D,7	0.9	1	1	0.8	0.9	1	1	0.9	1	0.75	1
	399.99	0.922727	0.0255518	R,D,8	0.95	1	1	0.85	0.85	0.95	0.95	0.75	1	0.85	1
	534	0.959091	0.0176045	R,D,9	1	1	1	0.85	0.85	1	1	0.95	0.95	0.95	1
	667.33	0.968182	0.0154813	R,D,10	1	1	1	0.95	0.85	1	1	0.9	1	0.95	1
	-667	0.104545	0.0388497		0.075	0	0.075	0.05	0.225	0.025	0.075	0.45	0.025	0.1	0.05
	-533.67	0.0659091	0.0236626		0.075	0	0	0.025	0.175	0.025	0.125	0.225	0	0.075	0
	-400.34	0.0704545	0.0275554		0	0	0.025	0.125	0.175	0	0.1	0.275	0	0.075	0
	-267.01	0.0818182	0.0364771		0.075	0	0	0.05	0.25	0	0.05	0.375	0.025	0.075	0
	-133.68	0.25	0.045602		0.1	0.225	0.325	0.225	0.425	0.05	0.35	0.5	0.125	0.35	0.075
	0	0.505	0.0135512		0.51	0.48	0.425	0.495	0.575	0.52	0.45	0.49	0.57	0.52	0.52
	133.33	0.847727	0.0266404		0.9	0.825	0.95	0.75	0.725	0.925	0.875	0.8	0.775	0.8	1
	266.66	0.913636	0.025308		0.925	1	0.975	0.85	0.9	1	0.925	0.95	0.9	0.7	0.925
	399.99	0.920455	0.0171286		0.9	0.975	0.925	0.875	0.85	0.975	0.975	0.825	0.925	0.9	1
	534	0.952273	0.0152459		0.975	1	0.975	0.875	0.85	0.975	1	0.95	0.95	0.925	1
	667.33	0.952273	0.0194978		0.95	1	1	0.925	0.775	1	0.975	0.95	0.95	0.95	1
		Mean	SE		F1	F2	F3	F4	F5	F6	F7	F8	F14	F12	F16
LVF-Exo		156.793	37.5305	Thrshld	91.9848	89.3893	109.417	116.905	241.059	51.8747	154.999	486.831	137.509	201.693	43.0598
		-68.237	46.7885	PSE	2.94114	-10.1389	-28.6072	-51.7329	-44.4619	-10.6201	-56.1714	-526.675	44.4757	-61.1531	-8.4635
		0.103184	0.0134074	S.E. Est.	0.0656041	0.0508304	0.13378	0.127819	0.0899235	0.0372099	0.124029	0.176585	0.114286	0.149706	0.0652501
		0.000238916	0.000237513	p-value	2.67942e-10	5.56645e-11	4.92425e-07	4.35988e-07	5.45601e-06	1.44535e-12	5.45724e-07	0.00261404	1.88375e-07	6.92081e-06	2.09327e-10
		0.930394	0.0293905	r-sqrd	0.989931	0.992897	0.946711	0.948126	0.909388	0.996843	0.945486	0.65305	0.956916	0.904517	0.990468
RVF-Exo		128.334	24.674	Thrshld	54.8743	100.573	88.3669	177.881	314.121	60.5359	95.754	204.547	84.3197	180.509	50.1878
		4.33158	15.9525	PSE	-5.32448	8.19622	-6.23312	97.7068	-120.531	8.359	5.66017	28.9002	-19.2531	51.7728	-1.6061
		0.0698605	0.00997057	S.E. Est.	0.0945386	0.0380159	0.0660756	0.0953613	0.103647	0.0493617	0.0809453	0.129088	0.0269937	0.0489116	0.0355274
		5.21625e-07	3.58714e-07	p-value	1.24424e-09	2.85601e-12	4.3143e-10	7.79974e-08	3.58379e-06	2.38709e-11	1.11542e-09	2.07309e-06	1.85775e-13	1.81301e-10	5.04061e-13
		0.976936	0.00865825	r-squred	0.985841	0.996328	0.988808	0.964557	0.917403	0.994114	0.986181	0.926796	0.997999	0.990767	0.997502
Combined		145.51	30.241	Thrshld	75.0183	94.8663	98.1456	157.687	277.474	53.7664	129.964	370.767	101.518	193.813	47.5877
		-27.5275	17.6285	PSE	-1.9362	-1.68955	-16.6341	15.4492	-79.6792	-2.53382	-24.4971	-187.107	2.12455	-1.05726	-5.24203
		0.0730095	0.0105597	S.E. Est.	0.0689716	0.0340299	0.0939131	0.0714313	0.0852498	0.0225108	0.0883639	0.149225	0.057847	0.090395	0.0411674
		7.67175e-06	7.50564e-06	p-value	7.22879e-11	1.32411e-12	1.71344e-08	2.73998e-09	1.58207e-06	5.38947e-15	9.50867e-09	8.27147e-05	6.60416e-11	6.298e-08	3.46756e-12
		0.967773	0.0144933	r-squred	0.992472	0.996904	0.974668	0.983131	0.931036	0.999089	0.977769	0.835456	0.992622	0.966196	0.996166
