# Supplementary material for: Simultaneity and Temporal Order Judgments Exhibit Distinct Reaction Times and Training Effects
Source: PLoS One. 2016 Jan 12;11(1):e0145926. doi: 10.1371/journal.pone.0145926 (PMC4710527; doi:10.1371/journal.pone.0145926)
Supplement: S4 Data — (XLSX) [file pone.0145926.s004.xlsx]

## Sheet: TOJ Day 1 Control Grp
Data were collected on Wednesday Sept 10th 2014, in a 5 PM session and a 7 PM session.
					TOJ	TOJ	TOJ	TOJ	TOJ	TOJ	TOJ	TOJ	TOJ
					Control Grp	Control Grp	Control Grp	Control Grp	Control Grp	Control Grp	Control Grp	Control Grp	Control Grp
		Mn %Crct	SE		P1	P3	P4	P5	P6	P7	P8	P9	P10
		50.4444	2.06902	L,S,0	49	53	41	58	52	59	44	53	45
		45.4444	2.0077	R,S,0	45	33	44	44	45	51	54	43	50
	1	77.7778	4.79519	L,D,1	75	75	85	80	80	90	50	100	65
	2	81.6667	4.08248	L,D,2	80	85	85	85	60	95	70	100	75
	3	86.6667	3.81881	L,D,3	90	90	90	65	75	100	80	100	90
	4	77.7778	4.93789	L,D,4	70	80	75	85	55	100	60	95	80
	5	71.6667	5	L,D,5	70	75	55	70	55	80	55	90	95
	6	68.8889	3.61111	L,D,6	65	75	80	75	70	60	45	75	75
	7	79.4444	3.67465	L,D,7	80	80	60	80	70	95	75	95	80
	8	84.4444	4.36562	L,D,8	85	95	95	60	85	90	65	95	90
	9	83.8889	3.3101	L,D,9	85	90	65	95	80	75	80	90	95
	10	85	3.72678	L,D,10	90	75	85	90	65	90	75	100	95
	1	91.6667	4.48764	R,D,1	100	95	95	95	80	100	60	100	100
	2	91.6667	2.04124	R,D,2	95	80	90	95	100	95	85	95	90
	3	90.5556	3.85901	R,D,3	100	90	100	95	80	100	65	95	90
	4	86.1111	3.51364	R,D,4	100	90	95	85	70	95	70	85	85
	5	81.6667	3.90868	R,D,5	90	95	90	65	65	85	70	85	90
	6	71.1111	6.49668	R,D,6	65	95	30	80	70	85	75	85	55
	7	81.6667	5.52771	R,D,7	75	85	50	85	100	95	65	100	80
	8	79.4444	3.94796	R,D,8	60	85	65	90	70	85	80	95	85
	9	90.5556	3.16715	R,D,9	85	95	70	90	85	100	95	100	95
	10	85.5556	2.69316	R,D,10	75	90	80	90	85	75	85	90	100
		82.3611
			LVF	%correct	79	82	77.5	78.5	69.5	87.5	65.5	94	84
			RVF	%correct	84.5	90	76.5	87	80.5	91.5	75	93	87
			LVF	Binom p	0	0	0	0	7.53531e-09	0	3.54326e-06	0	0
			RVF	Binom p	0	0	4.10783e-15	0	0	0	1.37224e-13	0	0
	Proportion
	L-First
	Respons	Mean	SE		P1	P3	P4	P5	P6	P7	P8	P9	P10
		0.504444	0.0206902	L,S,0	0.49	0.53	0.41	0.58	0.52	0.59	0.44	0.53	0.45
		0.545556	0.020077	R,S,0	0.55	0.67	0.56	0.56	0.55	0.49	0.46	0.57	0.5
	1	0.222222	0.0479519	L,D,1	0.25	0.25	0.15	0.2	0.2	0.1	0.5	0	0.35
	2	0.183333	0.0408248	L,D,2	0.2	0.15	0.15	0.15	0.4	0.05	0.3	0	0.25
	3	0.133333	0.0381881	L,D,3	0.1	0.1	0.1	0.35	0.25	0	0.2	0	0.1
	4	0.222222	0.0493789	L,D,4	0.3	0.2	0.25	0.15	0.45	0	0.4	0.05	0.2
	5	0.283333	0.05	L,D,5	0.3	0.25	0.45	0.3	0.45	0.2	0.45	0.1	0.05
	6	0.688889	0.0361111	L,D,6	0.65	0.75	0.8	0.75	0.7	0.6	0.45	0.75	0.75
	7	0.794444	0.0367465	L,D,7	0.8	0.8	0.6	0.8	0.7	0.95	0.75	0.95	0.8
	8	0.844444	0.0436562	L,D,8	0.85	0.95	0.95	0.6	0.85	0.9	0.65	0.95	0.9
	9	0.838889	0.033101	L,D,9	0.85	0.9	0.65	0.95	0.8	0.75	0.8	0.9	0.95
	10	0.85	0.0372678	L,D,10	0.9	0.75	0.85	0.9	0.65	0.9	0.75	1	0.95
	1	0.0833333	0.0448764	R,D,1	0	0.05	0.05	0.05	0.2	0	0.4	0	0
	2	0.0833333	0.0204124	R,D,2	0.05	0.2	0.1	0.05	0	0.05	0.15	0.05	0.1
	3	0.0944444	0.0385901	R,D,3	0	0.1	0	0.05	0.2	0	0.35	0.05	0.1
	4	0.138889	0.0351364	R,D,4	0	0.1	0.05	0.15	0.3	0.05	0.3	0.15	0.15
	5	0.183333	0.0390868	R,D,5	0.1	0.05	0.1	0.35	0.35	0.15	0.3	0.15	0.1
	6	0.711111	0.0649668	R,D,6	0.65	0.95	0.3	0.8	0.7	0.85	0.75	0.85	0.55
	7	0.816667	0.0552771	R,D,7	0.75	0.85	0.5	0.85	1	0.95	0.65	1	0.8
	8	0.794444	0.0394796	R,D,8	0.6	0.85	0.65	0.9	0.7	0.85	0.8	0.95	0.85
	9	0.905556	0.0316715	R,D,9	0.85	0.95	0.7	0.9	0.85	1	0.95	1	0.95
	10	0.855556	0.0269316	R,D,10	0.75	0.9	0.8	0.9	0.85	0.75	0.85	0.9	1
	Proportion
	L-First
	Respons	Mean	SE		P1	P3	P4	P5	P6	P7	P8	P9	P10
	-667	0.222222	0.0479519	L,D,1	0.25	0.25	0.15	0.2	0.2	0.1	0.5	0	0.35
	-533.67	0.183333	0.0408248	L,D,2	0.2	0.15	0.15	0.15	0.4	0.05	0.3	0	0.25
	-400.34	0.133333	0.0381881	L,D,3	0.1	0.1	0.1	0.35	0.25	0	0.2	0	0.1
	-267.01	0.222222	0.0493789	L,D,4	0.3	0.2	0.25	0.15	0.45	0	0.4	0.05	0.2
	-133.68	0.283333	0.05	L,D,5	0.3	0.25	0.45	0.3	0.45	0.2	0.45	0.1	0.05
	0	0.504444	0.0206902	L,S,0	0.49	0.53	0.41	0.58	0.52	0.59	0.44	0.53	0.45
	133.33	0.688889	0.0361111	L,D,6	0.65	0.75	0.8	0.75	0.7	0.6	0.45	0.75	0.75
	266.66	0.794444	0.0367465	L,D,7	0.8	0.8	0.6	0.8	0.7	0.95	0.75	0.95	0.8
	399.99	0.844444	0.0436562	L,D,8	0.85	0.95	0.95	0.6	0.85	0.9	0.65	0.95	0.9
	534	0.838889	0.033101	L,D,9	0.85	0.9	0.65	0.95	0.8	0.75	0.8	0.9	0.95
	667.33	0.85	0.0372678	L,D,10	0.9	0.75	0.85	0.9	0.65	0.9	0.75	1	0.95
	-667	0.0833333	0.0448764	R,D,1	0	0.05	0.05	0.05	0.2	0	0.4	0	0
	-533.67	0.0833333	0.0204124	R,D,2	0.05	0.2	0.1	0.05	0	0.05	0.15	0.05	0.1
	-400.34	0.0944444	0.0385901	R,D,3	0	0.1	0	0.05	0.2	0	0.35	0.05	0.1
	-267.01	0.138889	0.0351364	R,D,4	0	0.1	0.05	0.15	0.3	0.05	0.3	0.15	0.15
	-133.68	0.183333	0.0390868	R,D,5	0.1	0.05	0.1	0.35	0.35	0.15	0.3	0.15	0.1
	0	0.545556	0.020077	R,S,0	0.55	0.67	0.56	0.56	0.55	0.49	0.46	0.57	0.5
	133.33	0.711111	0.0649668	R,D,6	0.65	0.95	0.3	0.8	0.7	0.85	0.75	0.85	0.55
	266.66	0.816667	0.0552771	R,D,7	0.75	0.85	0.5	0.85	1	0.95	0.65	1	0.8
	399.99	0.794444	0.0394796	R,D,8	0.6	0.85	0.65	0.9	0.7	0.85	0.8	0.95	0.85
	534	0.905556	0.0316715	R,D,9	0.85	0.95	0.7	0.9	0.85	1	0.95	1	0.95
	667.33	0.855556	0.0269316	R,D,10	0.75	0.9	0.8	0.9	0.85	0.75	0.85	0.9	1
	-667	0.152778	0.0423782		0.125	0.15	0.1	0.125	0.2	0.05	0.45	0	0.175
	-533.67	0.133333	0.0224382		0.125	0.175	0.125	0.1	0.2	0.05	0.225	0.025	0.175
	-400.34	0.113889	0.0323047		0.05	0.1	0.05	0.2	0.225	0	0.275	0.025	0.1
	-267.01	0.180556	0.0374485		0.15	0.15	0.15	0.15	0.375	0.025	0.35	0.1	0.175
	-133.68	0.233333	0.0384148		0.2	0.15	0.275	0.325	0.4	0.175	0.375	0.125	0.075
	0	0.525	0.0159644		0.52	0.6	0.485	0.57	0.535	0.54	0.45	0.55	0.475
	133.33	0.7	0.0325427		0.65	0.85	0.55	0.775	0.7	0.725	0.6	0.8	0.65
	266.66	0.805556	0.0424464		0.775	0.825	0.55	0.825	0.85	0.95	0.7	0.975	0.8
	399.99	0.819444	0.0275687		0.725	0.9	0.8	0.75	0.775	0.875	0.725	0.95	0.875
	534	0.872222	0.0287		0.85	0.925	0.675	0.925	0.825	0.875	0.875	0.95	0.95
	667.33	0.852778	0.0244539		0.825	0.825	0.825	0.9	0.75	0.825	0.8	0.95	0.975
					Control	Control	Control	Control	Control	Control	Control	Control	Control
		Mean	SE		P1	P3	P4	P5	P6	P7	P8	P9	P10
LVF-Exo		309.229	61.2756	Thrshld	303.329	215.644	326.057	335.88	462.477	146.496	700.499	99.2892	193.391
		-12.9901	15.6645	PSE	-13.3912	-17.6376	4.19387	-29.4308	-127.165	23.0852	-0.00085721	12.6522	30.7837
		0.1254	0.0138262	S.E. Est.	0.0976117	0.111712	0.154586	0.150094	0.0810936	0.136896	0.144665	0.0593565	0.19259
		0.000224294	0.000194409	p-value	8.19658e-07	4.7903e-06	6.19341e-05	4.69999e-05	7.44752e-05	1.45026e-05	0.00177786	1.29778e-10	3.72645e-05
		0.8681	0.0287539	r-sqrd	0.940358	0.911949	0.845538	0.854587	0.839185	0.887645	0.680415	0.991428	0.861794
RVF-Exo		197.2	38.3256	Thrshld	214.446	45.5703	302.537	168.402	259.799	91.9725	409.773	95.9772	186.325
		26.2322	33.5594	PSE	102.086	-27.7981	252.997	-33.5931	-49.4183	2.79883	-59.7179	-18.9218	67.6569
		0.106481	0.0142709	S.E. Est.	0.151482	0.135745	0.136388	0.0491856	0.136776	0.062407	0.147717	0.0574498	0.0811837
		1.96573e-05	1.35779e-05	p-value	1.78457e-05	9.91601e-09	2.13844e-05	2.27661e-10	1.17685e-05	4.00397e-08	0.000125846	6.31475e-10	1.98987e-08
		0.930147	0.0208446	r-squred	0.882407	0.977561	0.877642	0.990289	0.892687	0.969424	0.819676	0.98782	0.973814
		249.536	45.0564	Thrshld	245.035	153.834	329.093	239	351.86	118.798	524.604	96.4802	187.121
		7.09481	21.3774	PSE	54.7104	-19.6176	132.923	-28.2265	-79.1858	9.88998	-51.8365	-4.20242	49.3983
		0.0924409	0.00855956	S.E. Est.	0.0934833	0.124059	0.0926092	0.0904989	0.0662975	0.0793656	0.119138	0.0476583	0.118859
		1.1774e-05	1.12589e-05	p-value	4.82381e-07	9.87141e-07	9.53025e-07	1.80845e-07	1.11198e-06	1.2736e-08	0.000101839	2.64481e-11	3.99554e-07
		0.940427	0.0154862	r-squred	0.946953	0.937857	0.938338	0.957303	0.936201	0.97628	0.827812	0.993979	0.949118

## Sheet: TOJ Day 2 Control Grp
					TOJ	TOJ	TOJ	TOJ	TOJ	TOJ	TOJ	TOJ	TOJ
					Control Grp	Control Grp	Control Grp	Control Grp	Control Grp	Control Grp	Control Grp	Control Grp	Control Grp
		Mn %Crct	SE		P1	P3	P4	P5	P6	P7	P8	P9	P10
		53.7778	1.44124	L,S,0	57	49	52	59	58	57	55	49	48
		51	1.52753	R,S,0	50	48	46	58	48	54	47	50	58
	1	86.1111	3.20349	L,D,1	90	80	85	70	80	95	80	95	100
	2	86.6667	2.88675	L,D,2	90	85	75	80	75	90	90	100	95
	3	92.7778	3.91854	L,D,3	95	100	75	95	70	100	100	100	100
	4	84.4444	2.27371	L,D,4	75	90	85	85	75	90	80	95	85
	5	73.8889	5.9964	L,D,5	70	85	35	65	80	95	65	80	90
	6	72.2222	4.33903	L,D,6	65	90	60	70	55	80	60	85	85
	7	83.8889	4.54742	L,D,7	75	85	80	95	60	95	70	95	100
	8	86.6667	3.11805	L,D,8	95	70	80	95	85	80	85	90	100
	9	90	3.11805	L,D,9	90	75	85	95	80	100	85	100	100
	10	89.4444	3.16715	L,D,10	90	90	80	90	70	90	100	100	95
	1	93.8889	1.82151	R,D,1	100	100	85	100	90	95	90	90	95
	2	95.5556	2.27371	R,D,2	100	100	80	100	95	90	95	100	100
	3	96.1111	1.82151	R,D,3	100	85	95	100	100	100	90	95	100
	4	94.4444	1.5466	R,D,4	90	95	90	100	90	100	90	95	100
	5	83.8889	4.06354	R,D,5	65	90	80	90	100	80	80	70	100
	6	80	4.48764	R,D,6	80	55	70	70	90	90	85	100	80
	7	85.5556	4.20354	R,D,7	95	70	65	90	75	95	85	100	95
	8	90	3.53553	R,D,8	95	70	75	95	90	95	100	100	90
	9	92.7778	3.34489	R,D,9	80	75	85	100	95	100	100	100	100
	10	90	4.48764	R,D,10	95	60	75	95	100	95	95	100	95
		87.4167
			LVF	%correct	83.5	85	74	84	73	91.5	81.5	94	95
			RVF	%correct	90	80	80	94	92.5	94	91	95	95.5
			LVF	Binom p	0	0	1.25033e-12	0	1.02773e-11	0	0	0	0
			RVF	Binom p	0	0	0	0	0	0	0	0	0
	Proportion
	L-First
	Respons	Mean	SE		P1	P3	P4	P5	P6	P7	P8	P9	P10
		0.537778	0.0144124	L,S,0	0.57	0.49	0.52	0.59	0.58	0.57	0.55	0.49	0.48
		0.49	0.0152753	R,S,0	0.5	0.52	0.54	0.42	0.52	0.46	0.53	0.5	0.42
	1	0.138889	0.0320349	L,D,1	0.1	0.2	0.15	0.3	0.2	0.05	0.2	0.05	0
	2	0.133333	0.0288675	L,D,2	0.1	0.15	0.25	0.2	0.25	0.1	0.1	0	0.05
	3	0.0722222	0.0391854	L,D,3	0.05	0	0.25	0.05	0.3	0	0	0	0
	4	0.155556	0.0227371	L,D,4	0.25	0.1	0.15	0.15	0.25	0.1	0.2	0.05	0.15
	5	0.261111	0.059964	L,D,5	0.3	0.15	0.65	0.35	0.2	0.05	0.35	0.2	0.1
	6	0.722222	0.0433903	L,D,6	0.65	0.9	0.6	0.7	0.55	0.8	0.6	0.85	0.85
	7	0.838889	0.0454742	L,D,7	0.75	0.85	0.8	0.95	0.6	0.95	0.7	0.95	1
	8	0.866667	0.0311805	L,D,8	0.95	0.7	0.8	0.95	0.85	0.8	0.85	0.9	1
	9	0.9	0.0311805	L,D,9	0.9	0.75	0.85	0.95	0.8	1	0.85	1	1
	10	0.894444	0.0316715	L,D,10	0.9	0.9	0.8	0.9	0.7	0.9	1	1	0.95
	1	0.0611111	0.0182151	R,D,1	0	0	0.15	0	0.1	0.05	0.1	0.1	0.05
	2	0.0444444	0.0227371	R,D,2	0	0	0.2	0	0.05	0.1	0.05	0	0
	3	0.0388889	0.0182151	R,D,3	0	0.15	0.05	0	0	0	0.1	0.05	0
	4	0.0555556	0.015466	R,D,4	0.1	0.05	0.1	0	0.1	0	0.1	0.05	0
	5	0.161111	0.0406354	R,D,5	0.35	0.1	0.2	0.1	0	0.2	0.2	0.3	0
	6	0.8	0.0448764	R,D,6	0.8	0.55	0.7	0.7	0.9	0.9	0.85	1	0.8
	7	0.855556	0.0420354	R,D,7	0.95	0.7	0.65	0.9	0.75	0.95	0.85	1	0.95
	8	0.9	0.0353553	R,D,8	0.95	0.7	0.75	0.95	0.9	0.95	1	1	0.9
	9	0.927778	0.0334489	R,D,9	0.8	0.75	0.85	1	0.95	1	1	1	1
	10	0.9	0.0448764	R,D,10	0.95	0.6	0.75	0.95	1	0.95	0.95	1	0.95
	Proportion
	L-First
	Respons	Mean	SE		P1	P3	P4	P5	P6	P7	P8	P9	P10
	-667	0.138889	0.0320349	L,D,1	0.1	0.2	0.15	0.3	0.2	0.05	0.2	0.05	0
	-533.67	0.133333	0.0288675	L,D,2	0.1	0.15	0.25	0.2	0.25	0.1	0.1	0	0.05
	-400.34	0.0722222	0.0391854	L,D,3	0.05	0	0.25	0.05	0.3	0	0	0	0
	-267.01	0.155556	0.0227371	L,D,4	0.25	0.1	0.15	0.15	0.25	0.1	0.2	0.05	0.15
	-133.68	0.261111	0.059964	L,D,5	0.3	0.15	0.65	0.35	0.2	0.05	0.35	0.2	0.1
	0	0.537778	0.0144124	L,S,0	0.57	0.49	0.52	0.59	0.58	0.57	0.55	0.49	0.48
	133.33	0.722222	0.0433903	L,D,6	0.65	0.9	0.6	0.7	0.55	0.8	0.6	0.85	0.85
	266.66	0.838889	0.0454742	L,D,7	0.75	0.85	0.8	0.95	0.6	0.95	0.7	0.95	1
	399.99	0.866667	0.0311805	L,D,8	0.95	0.7	0.8	0.95	0.85	0.8	0.85	0.9	1
	534	0.9	0.0311805	L,D,9	0.9	0.75	0.85	0.95	0.8	1	0.85	1	1
	667.33	0.894444	0.0316715	L,D,10	0.9	0.9	0.8	0.9	0.7	0.9	1	1	0.95
	-667	0.0611111	0.0182151	R,D,1	0	0	0.15	0	0.1	0.05	0.1	0.1	0.05
	-533.67	0.0444444	0.0227371	R,D,2	0	0	0.2	0	0.05	0.1	0.05	0	0
	-400.34	0.0388889	0.0182151	R,D,3	0	0.15	0.05	0	0	0	0.1	0.05	0
	-267.01	0.0555556	0.015466	R,D,4	0.1	0.05	0.1	0	0.1	0	0.1	0.05	0
	-133.68	0.161111	0.0406354	R,D,5	0.35	0.1	0.2	0.1	0	0.2	0.2	0.3	0
	0	0.49	0.0152753	R,S,0	0.5	0.52	0.54	0.42	0.52	0.46	0.53	0.5	0.42
	133.33	0.8	0.0448764	R,D,6	0.8	0.55	0.7	0.7	0.9	0.9	0.85	1	0.8
	266.66	0.855556	0.0420354	R,D,7	0.95	0.7	0.65	0.9	0.75	0.95	0.85	1	0.95
	399.99	0.9	0.0353553	R,D,8	0.95	0.7	0.75	0.95	0.9	0.95	1	1	0.9
	534	0.927778	0.0334489	R,D,9	0.8	0.75	0.85	1	0.95	1	1	1	1
	667.33	0.9	0.0448764	R,D,10	0.95	0.6	0.75	0.95	1	0.95	0.95	1	0.95
	-667	0.1	0.0171796		0.05	0.1	0.15	0.15	0.15	0.05	0.15	0.075	0.025
	-533.67	0.0888889	0.0224811		0.05	0.075	0.225	0.1	0.15	0.1	0.075	0	0.025
	-400.34	0.0555556	0.0194444		0.025	0.075	0.15	0.025	0.15	0	0.05	0.025	0
	-267.01	0.105556	0.017067		0.175	0.075	0.125	0.075	0.175	0.05	0.15	0.05	0.075
	-133.68	0.211111	0.0404212		0.325	0.125	0.425	0.225	0.1	0.125	0.275	0.25	0.05
	0	0.513889	0.0100615		0.535	0.505	0.53	0.505	0.55	0.515	0.54	0.495	0.45
	133.33	0.761111	0.0289009		0.725	0.725	0.65	0.7	0.725	0.85	0.725	0.925	0.825
	266.66	0.847222	0.0380616		0.85	0.775	0.725	0.925	0.675	0.95	0.775	0.975	0.975
	399.99	0.883333	0.0300463		0.95	0.7	0.775	0.95	0.875	0.875	0.925	0.95	0.95
	534	0.913889	0.0294955		0.85	0.75	0.85	0.975	0.875	1	0.925	1	1
	667.33	0.897222	0.0290009		0.925	0.75	0.775	0.925	0.85	0.925	0.975	1	0.95
					Control	Control	Control	Control	Control	Control	Control	Control	Control
		Mean	SE		P1	P3	P4	P5	P6	P7	P8	P9	P10
LVF-Exo		209.199	38.4846	Thrshld	222.5	176.312	352.116	190.679	406.821	89.7189	263.644	98.7765	82.2243
		-5.08339	10.8808	PSE	-4.19453	15.1542	-69.0293	-46.8185	27.1485	1.88632	27.774	-3.18786	5.51678
		0.10454	0.0150908	S.E. Est.	0.0658418	0.189811	0.123945	0.138835	0.116292	0.109882	0.0940191	0.0444151	0.0578188
		1.48586e-05	7.96941e-06	p-value	1.06638e-08	3.8521e-05	2.56468e-05	2.75911e-06	6.64113e-05	4.82653e-08	3.29677e-07	1.38603e-11	1.64668e-10
		0.931217	0.0196196	r-sqrd	0.977196	0.860786	0.872663	0.922031	0.843163	0.968132	0.951236	0.994784	0.990963
RVF-Exo		132.643	24.8854	Thrshld	136.613	250.763	265.89	104.488	66.9877	85.2173	120.579	90.6032	72.6429
		22.7372	17.2125	PSE	-23.0778	130.432	62.3133	46.1746	4.43742	-1.00992	-12.3695	-34.6578	32.3928
		0.0836383	0.0111141	S.E. Est.	0.0879862	0.116978	0.120288	0.0285897	0.128352	0.060876	0.0693905	0.0824905	0.0577947
		6.02472e-06	4.79104e-06	p-value	1.05116e-08	4.30989e-05	1.10385e-05	7.85382e-13	7.09221e-08	2.09281e-10	7.72166e-10	2.62695e-09	7.93903e-11
		0.960517	0.0166014	r-squred	0.977269	0.85732	0.894187	0.997243	0.965295	0.990468	0.987264	0.983288	0.992314
		170.998	26.8652	Thrshld	177.558	231.819	313.575	136.365	235.017	86.7532	189.195	93.0927	75.6071
		11.1803	9.53292	PSE	-14.5073	73.2457	-1.04949	9.63076	34.9944	0.0789332	-2.1	-19.4538	19.7831
		0.078833	0.0106764	S.E. Est.	0.056637	0.135105	0.0855131	0.0739359	0.125845	0.0684961	0.0689878	0.054571	0.0404062
		2.06453e-06	1.46424e-06	p-value	6.90924e-10	1.3228e-05	1.35646e-06	2.55351e-09	3.98858e-06	3.71784e-10	3.98506e-09	8.11393e-11	5.6485e-12
		0.963164	0.0131594	r-squred	0.987574	0.889893	0.933339	0.983392	0.915432	0.989171	0.981669	0.992277	0.995727

## Sheet: SJ Day 1 Control Grp
Data were collected on Wednesday Sept 11th 2014, in a 4:30 PM session and a 6:30 PM session.
					SJ	SJ	SJ	SJ	SJ	SJ	SJ	SJ	SJ	SJ
					Control Grp	Control Grp	Control Grp	Control Grp	Control Grp	Control Grp	Control Grp	Control Grp	Control Grp	Control Grp
		Mn %Crct	SE		P1	P2	P3	P4	P5	P6	P7	P8	P9	P10
		65.4	4.07486	L,S,0	73	57	74	77	57	64	62	62	87	41
		69.4	5.45731	R,S,0	72	84	76	75	74	65	71	67	86	24
	1	96.5	1.30171	L,D,1	100	100	100	90	90	95	100	95	100	95
	2	93	1.85592	L,D,2	95	100	95	95	90	90	100	90	95	80
	3	97	1.10554	L,D,3	95	95	95	100	95	100	100	100	100	90
	4	89.5	3.45205	L,D,4	90	95	95	95	65	95	100	90	95	75
	5	73.5	3.57849	L,D,5	85	90	55	60	70	75	75	65	75	85
	6	65	6.58281	L,D,6	30	55	90	70	40	80	65	80	50	90
	7	88	3.1798	L,D,7	100	100	85	75	75	100	85	85	95	80
	8	95.5	1.89297	L,D,8	100	100	95	100	95	95	100	100	85	85
	9	96.5	1.97906	L,D,9	100	100	95	100	100	95	100	100	95	80
	10	91.5	3.16667	L,D,10	95	100	95	80	100	85	95	100	95	70
	1	93	2.80872	R,D,1	100	95	90	100	100	95	95	100	80	75
	2	93.5	1.83333	R,D,2	95	100	90	100	90	85	95	95	100	85
	3	94	1.45297	R,D,3	95	95	90	100	95	95	90	100	95	85
	4	88.5	2.47768	R,D,4	90	95	90	80	90	95	80	100	90	75
	5	56	5.15321	R,D,5	45	55	40	30	75	70	45	55	65	80
	6	64.5	4.31084	R,D,6	75	65	45	60	80	70	65	55	45	85
	7	87.5	3.96162	R,D,7	100	90	80	65	85	100	100	100	75	80
	8	91	2.76887	R,D,8	100	100	95	85	90	95	100	80	90	75
	9	96.5	1.97906	R,D,9	100	100	100	100	95	100	100	85	100	85
	10	97	1.33333	R,D,10	100	100	95	100	100	90	100	100	95	90
					SJ	SJ	SJ	SJ	SJ	SJ	SJ	SJ	SJ	SJ
					Control Grp	Control Grp	Control Grp	Control Grp	Control Grp	Control Grp	Control Grp	Control Grp	Control Grp	Control Grp
SDT	Raw Data	Mean	SE		P1	P2	P3	P4	P5	P6	P7	P8	P9	P10
		0.674	0.0443647	L,S,0	0.725	0.705	0.75	0.76	0.655	0.645	0.665	0.645	0.865	0.325
Hits	1	0.965	0.0130171	L,D,1	1	1	1	0.9	0.9	0.95	1	0.95	1	0.95
	2	0.93	0.0185592	L,D,2	0.95	1	0.95	0.95	0.9	0.9	1	0.9	0.95	0.8
	3	0.97	0.0110554	L,D,3	0.95	0.95	0.95	1	0.95	1	1	1	1	0.9
	4	0.895	0.0345205	L,D,4	0.9	0.95	0.95	0.95	0.65	0.95	1	0.9	0.95	0.75
	5	0.735	0.0357849	L,D,5	0.85	0.9	0.55	0.6	0.7	0.75	0.75	0.65	0.75	0.85
	6	0.65	0.0658281	L,D,6	0.3	0.55	0.9	0.7	0.4	0.8	0.65	0.8	0.5	0.9
	7	0.88	0.031798	L,D,7	1	1	0.85	0.75	0.75	1	0.85	0.85	0.95	0.8
	8	0.955	0.0189297	L,D,8	1	1	0.95	1	0.95	0.95	1	1	0.85	0.85
	9	0.965	0.0197906	L,D,9	1	1	0.95	1	1	0.95	1	1	0.95	0.8
	10	0.915	0.0316667	L,D,10	0.95	1	0.95	0.8	1	0.85	0.95	1	0.95	0.7
	1	0.93	0.0280872	R,D,1	1	0.95	0.9	1	1	0.95	0.95	1	0.8	0.75
	2	0.935	0.0183333	R,D,2	0.95	1	0.9	1	0.9	0.85	0.95	0.95	1	0.85
	3	0.94	0.0145297	R,D,3	0.95	0.95	0.9	1	0.95	0.95	0.9	1	0.95	0.85
	4	0.885	0.0247768	R,D,4	0.9	0.95	0.9	0.8	0.9	0.95	0.8	1	0.9	0.75
	5	0.56	0.0515321	R,D,5	0.45	0.55	0.4	0.3	0.75	0.7	0.45	0.55	0.65	0.8
	6	0.645	0.0431084	R,D,6	0.75	0.65	0.45	0.6	0.8	0.7	0.65	0.55	0.45	0.85
	7	0.875	0.0396162	R,D,7	1	0.9	0.8	0.65	0.85	1	1	1	0.75	0.8
	8	0.91	0.0276887	R,D,8	1	1	0.95	0.85	0.9	0.95	1	0.8	0.9	0.75
	9	0.965	0.0197906	R,D,9	1	1	1	1	0.95	1	1	0.85	1	0.85
	10	0.97	0.0133333	R,D,10	1	1	0.95	1	1	0.9	1	1	0.95	0.9
	1	0.94625	0.0131827	cmbnd	0.9875	0.975	0.95	0.95	0.95	0.95	0.975	0.975	0.9	0.85
	2	0.93125	0.0165884	cmbnd	0.95	0.9875	0.925	0.975	0.9	0.875	0.975	0.925	0.975	0.825
	3	0.9525	0.0106719	cmbnd	0.95	0.95	0.925	0.9875	0.95	0.975	0.95	0.9875	0.975	0.875
	4	0.89	0.0227303	cmbnd	0.9	0.95	0.925	0.875	0.775	0.95	0.9	0.95	0.925	0.75
	5	0.6475	0.0373516	cmbnd	0.65	0.725	0.475	0.45	0.725	0.725	0.6	0.6	0.7	0.825
	6	0.6475	0.0354436	cmbnd	0.525	0.6	0.675	0.65	0.6	0.75	0.65	0.675	0.475	0.875
	7	0.875	0.0299884	cmbnd	0.9875	0.95	0.825	0.7	0.8	0.9875	0.925	0.925	0.85	0.8
	8	0.92875	0.0187315	cmbnd	0.9875	0.9875	0.95	0.925	0.925	0.95	0.9875	0.9	0.875	0.8
	9	0.96	0.0161159	cmbnd	0.9875	0.9875	0.975	0.9875	0.975	0.975	0.9875	0.925	0.975	0.825
	10	0.93875	0.0196718	cmbnd	0.975	0.9875	0.95	0.9	0.9875	0.875	0.975	0.9875	0.95	0.8
d'	1	1.0877	0.095579	cmbnd	1.41958	1.2494	1.15967	1.17558	1.02185	1.00835	1.19306	1.16591	1.19231	0.291336
	2	1.03736	0.118107	cmbnd	1.12131	1.39012	1.05701	1.33313	0.840203	0.761103	1.19306	0.905694	1.53151	0.240414
	3	1.11537	0.102651	cmbnd	1.12131	1.09184	1.05701	1.47385	1.02185	1.16591	1.0355	1.30663	1.53151	0.348294
	4	0.884619	0.102886	cmbnd	0.939656	1.09184	1.05701	0.928326	0.577135	1.00835	0.85385	1.00835	1.2713	0.110364
	5	0.434566	0.0548137	cmbnd	0.49154	0.568298	0.305891	0.290321	0.498308	0.484808	0.339748	0.312602	0.813732	0.240414
	6	0.437255	0.0292779	cmbnd	0.330233	0.396092	0.564126	0.545812	0.326101	0.523173	0.405734	0.412809	0.520178	0.348294
	7	0.89604	0.11396	cmbnd	1.41958	1.09184	0.80454	0.615352	0.620238	1.30663	0.93284	0.905694	1.06975	0.19393
	8	1.0451	0.113165	cmbnd	1.41958	1.39012	1.15967	1.07292	0.919193	1.00835	1.33378	0.826704	1.12671	0.19393
	9	1.19575	0.120634	cmbnd	1.41958	1.39012	1.31723	1.47385	1.17941	1.16591	1.33378	0.905694	1.53151	0.240414		SJcontrolDay1
	10	1.09714	0.117453	cmbnd	1.27886	1.39012	1.15967	0.993927	1.32013	0.761103	1.19306	1.30663	1.37396	0.19393		0.92309
ConsistenIndDiff					-0.173034	-0.181891	-0.0410936	-0.0672175	0.090647	0.00371946	-0.0583496	0.0174176	-0.273157	0.682958
Nrmlzd D'	1	1.0877	0.0309083	cmbnd	1.24655	1.06751	1.11858	1.10836	1.1125	1.01207	1.13471	1.18333	0.91915	0.974294
	2	1.03736	0.0537291	cmbnd	0.948273	1.20823	1.01592	1.26592	0.93085	0.764822	1.13471	0.923111	1.25836	0.923371
	3	1.11537	0.0535378	cmbnd	0.948273	0.909954	1.01592	1.40664	1.1125	1.16963	0.977151	1.32405	1.25836	1.03125
	4	0.884619	0.0400983	cmbnd	0.766622	0.909954	1.01592	0.861108	0.667782	1.01207	0.7955	1.02577	0.99814	0.793322
	5	0.434566	0.0667194	cmbnd	0.318507	0.386407	0.264798	0.223103	0.588955	0.488528	0.281398	0.330019	0.540575	0.923371
	6	0.437255	0.077664	cmbnd	0.1572	0.214201	0.523032	0.478594	0.416748	0.526892	0.347385	0.430227	0.247021	1.03125
	7	0.89604	0.0729579	cmbnd	1.24655	0.909954	0.763446	0.548134	0.710885	1.31035	0.87449	0.923111	0.796591	0.876887
	8	1.0451	0.0510889	cmbnd	1.24655	1.20823	1.11858	1.0057	1.00984	1.01207	1.27543	0.844121	0.853549	0.876887
	9	1.19575	0.0492909	cmbnd	1.24655	1.20823	1.27613	1.40664	1.27006	1.16963	1.27543	0.923111	1.25836	0.923371
	10	1.09714	0.062552	cmbnd	1.10583	1.20823	1.11858	0.92671	1.41078	0.764822	1.13471	1.32405	1.1008	0.876887
					0.92309	0.92309	0.92309	0.92309	0.92309	0.92309	0.92309	0.92309	0.92309	0.92309

## Sheet: SJ Day 2 Control Grp
					SJ	SJ	SJ	SJ	SJ	SJ	SJ	SJ	SJ	SJ
					Control Grp	Control Grp	Control Grp	Control Grp	Control Grp	Control Grp	Control Grp	Control Grp	Control Grp	Control Grp
		Mn %Crct	SE		P1	P2	P3	P4	P5	P6	P7	P8	P9	P10
		71.7	4.33346	L,S,0	84	76	55	77	68	64	76	86	86	45
		76.1	5.35298	R,S,0	89	83	66	91	77	71	73	84	92	35
	1	93	2.60342	L,D,1	95	100	80	100	80	95	100	95	85	100
	2	93	2	L,D,2	100	95	85	100	90	95	95	95	95	80
	3	95	2.10819	L,D,3	100	100	100	100	90	90	95	100	95	80
	4	91	3.31662	L,D,4	90	100	75	100	80	100	95	100	95	75
	5	69	4.52155	L,D,5	65	75	80	60	70	80	85	65	35	75
	6	61	3.4801	L,D,6	50	55	80	60	60	70	55	75	45	60
	7	93	2.13437	L,D,7	95	95	90	100	80	100	90	100	95	85
	8	95.5	2.16667	L,D,8	100	100	90	100	80	100	95	100	100	90
	9	95	2.58199	L,D,9	100	100	80	100	95	100	100	100	95	80
	10	94.5	2.16667	L,D,10	100	100	80	100	95	95	100	95	95	85
	1	95.5	2.29129	R,D,1	100	95	80	100	95	100	100	100	100	85
	2	97	2	R,D,2	100	100	80	100	100	95	95	100	100	100
	3	96	2.96273	R,D,3	100	100	100	100	95	100	95	100	100	70
	4	93.5	2.47768	R,D,4	100	100	95	90	85	100	85	100	100	80
	5	60	3.16228	R,D,5	60	60	65	50	55	70	50	70	45	75
	6	69	4.76095	R,D,6	80	90	75	65	80	85	55	60	45	55
	7	94	1.63299	R,D,7	100	95	90	90	85	90	95	100	100	95
	8	93.5	2.11476	R,D,8	95	100	90	90	80	100	100	100	90	90
	9	97.5	1.11803	R,D,9	100	95	95	100	95	100	100	100	100	90
	10	99.5	0.5	R,D,10	100	100	100	100	95	100	100	100	100	100
					SJ	SJ	SJ	SJ	SJ	SJ	SJ	SJ	SJ	SJ
					Control Grp	Control Grp	Control Grp	Control Grp	Control Grp	Control Grp	Control Grp	Control Grp	Control Grp	Control Grp
SDT	Raw Data	Mean	SE		P1	P2	P3	P4	P5	P6	P7	P8	P9	P10
		0.739	0.0473216	L,S,0	0.865	0.795	0.605	0.84	0.725	0.675	0.745	0.85	0.89	0.4
Hits	1	0.93	0.0260342	L,D,1	0.95	1	0.8	1	0.8	0.95	1	0.95	0.85	1
	2	0.93	0.02	L,D,2	1	0.95	0.85	1	0.9	0.95	0.95	0.95	0.95	0.8
	3	0.95	0.0210819	L,D,3	1	1	1	1	0.9	0.9	0.95	1	0.95	0.8
	4	0.91	0.0331662	L,D,4	0.9	1	0.75	1	0.8	1	0.95	1	0.95	0.75
	5	0.69	0.0452155	L,D,5	0.65	0.75	0.8	0.6	0.7	0.8	0.85	0.65	0.35	0.75
	6	0.61	0.034801	L,D,6	0.5	0.55	0.8	0.6	0.6	0.7	0.55	0.75	0.45	0.6
	7	0.93	0.0213437	L,D,7	0.95	0.95	0.9	1	0.8	1	0.9	1	0.95	0.85
	8	0.955	0.0216667	L,D,8	1	1	0.9	1	0.8	1	0.95	1	1	0.9
	9	0.95	0.0258199	L,D,9	1	1	0.8	1	0.95	1	1	1	0.95	0.8
	10	0.945	0.0216667	L,D,10	1	1	0.8	1	0.95	0.95	1	0.95	0.95	0.85
	1	0.955	0.0229129	R,D,1	1	0.95	0.8	1	0.95	1	1	1	1	0.85
	2	0.97	0.02	R,D,2	1	1	0.8	1	1	0.95	0.95	1	1	1
	3	0.96	0.0296273	R,D,3	1	1	1	1	0.95	1	0.95	1	1	0.7
	4	0.935	0.0247768	R,D,4	1	1	0.95	0.9	0.85	1	0.85	1	1	0.8
	5	0.6	0.0316228	R,D,5	0.6	0.6	0.65	0.5	0.55	0.7	0.5	0.7	0.45	0.75
	6	0.69	0.0476095	R,D,6	0.8	0.9	0.75	0.65	0.8	0.85	0.55	0.6	0.45	0.55
	7	0.94	0.0163299	R,D,7	1	0.95	0.9	0.9	0.85	0.9	0.95	1	1	0.95
	8	0.935	0.0211476	R,D,8	0.95	1	0.9	0.9	0.8	1	1	1	0.9	0.9
	9	0.975	0.0111803	R,D,9	1	0.95	0.95	1	0.95	1	1	1	1	0.9
	10	0.995	0.005	R,D,10	1	1	1	1	0.95	1	1	1	1	1
	1	0.94	0.019347	cmbnd	0.975	0.975	0.8	0.9875	0.875	0.975	0.9875	0.975	0.925	0.925
	2	0.9475	0.015899	cmbnd	0.9875	0.975	0.825	0.9875	0.95	0.95	0.95	0.975	0.975	0.9
	3	0.94875	0.0231578	cmbnd	0.9875	0.9875	0.9875	0.9875	0.925	0.95	0.95	0.9875	0.975	0.75
	4	0.91875	0.0244559	cmbnd	0.95	0.9875	0.85	0.95	0.825	0.9875	0.9	0.9875	0.975	0.775
	5	0.645	0.0334996	cmbnd	0.625	0.675	0.725	0.55	0.625	0.75	0.675	0.675	0.4	0.75
	6	0.65	0.0327024	cmbnd	0.65	0.725	0.775	0.625	0.7	0.775	0.55	0.675	0.45	0.575
	7	0.93375	0.0153716	cmbnd	0.975	0.95	0.9	0.95	0.825	0.95	0.925	0.9875	0.975	0.9
	8	0.94125	0.0189159	cmbnd	0.975	0.9875	0.9	0.95	0.8	0.9875	0.975	0.9875	0.95	0.9
	9	0.95625	0.0161643	cmbnd	0.9875	0.975	0.875	0.9875	0.95	0.9875	0.9875	0.9875	0.975	0.85
	10	0.965	0.00964653	cmbnd	0.9875	0.9875	0.9	0.9875	0.95	0.975	0.9875	0.975	0.975	0.925
d'	1	1.20507	0.123931	cmbnd	1.53151	1.39193	0.553966	1.61793	0.874055	1.20686	1.45012	1.4982	1.33303	0.593092
	2	1.22105	0.130587	cmbnd	1.67223	1.39193	0.60045	1.61793	1.12131	1.04931	1.15185	1.4982	1.59325	0.514102
	3	1.27392	0.143014	cmbnd	1.67223	1.53265	1.25386	1.61793	1.01865	1.04931	1.15185	1.63892	1.59325	0.210571
	4	1.14448	0.146668	cmbnd	1.37396	1.53265	0.651372	1.31966	0.766175	1.34758	0.970195	1.63892	1.59325	0.251034
	5	0.536266	0.0485176	cmbnd	0.710851	0.638828	0.432035	0.56006	0.4582	0.564126	0.5563	0.745098	0.486591	0.210571
	6	0.544377	0.0731097	cmbnd	0.744192	0.710827	0.510863	0.656549	0.56108	0.604589	0.39225	0.745098	0.550433	-0.0321143
	7	1.14704	0.121577	cmbnd	1.53151	1.23437	0.773931	1.31966	0.766175	1.04931	1.04918	1.63892	1.59325	0.514102
	8	1.21231	0.124632	cmbnd	1.53151	1.53265	0.773931	1.31966	0.719691	1.34758	1.3094	1.63892	1.43569	0.514102
	9	1.29331	0.13665	cmbnd	1.67223	1.39193	0.70833	1.61793	1.12131	1.34758	1.45012	1.63892	1.59325	0.391543		SJcontrolDay2
	10	1.30596	0.118241	cmbnd	1.67223	1.53265	0.773931	1.61793	1.12131	1.20686	1.45012	1.4982	1.59325	0.593092		1.08838
ConsistenIndDiff					-0.322868	-0.200662	0.385112	-0.238144	0.235585	0.0110679	-0.00475909	-0.329559	-0.248143	0.712369
Nrmlzd D'	1	1.20507	0.0464689	cmbnd	1.20865	1.19127	0.939078	1.37979	1.10964	1.21793	1.44536	1.16864	1.08489	1.30546
	2	1.22105	0.0429352	cmbnd	1.34936	1.19127	0.985562	1.37979	1.35689	1.06038	1.14709	1.16864	1.3451	1.22647
	3	1.27392	0.0619244	cmbnd	1.34936	1.33199	1.63897	1.37979	1.25423	1.06038	1.14709	1.30936	1.3451	0.922941
	4	1.14448	0.053544	cmbnd	1.05109	1.33199	1.03648	1.08151	1.00176	1.35865	0.965436	1.30936	1.3451	0.963403
	5	0.536266	0.0695862	cmbnd	0.387983	0.438166	0.817148	0.321916	0.693785	0.575194	0.551541	0.415539	0.238447	0.922941
	6	0.544377	0.0617175	cmbnd	0.421323	0.510165	0.895975	0.418405	0.796665	0.615656	0.38749	0.415539	0.30229	0.680255
	7	1.14704	0.0383129	cmbnd	1.20865	1.03371	1.15904	1.08151	1.00176	1.06038	1.04443	1.30936	1.3451	1.22647
	8	1.21231	0.0395138	cmbnd	1.20865	1.33199	1.15904	1.08151	0.955276	1.35865	1.30464	1.30936	1.18755	1.22647
	9	1.29331	0.0381842	cmbnd	1.34936	1.19127	1.09344	1.37979	1.35689	1.35865	1.44536	1.30936	1.3451	1.10391
	10	1.30596	0.0297697	cmbnd	1.34936	1.33199	1.15904	1.37979	1.35689	1.21793	1.44536	1.16864	1.3451	1.30546
					1.08838	1.08838	1.08838	1.08838	1.08838	1.08838	1.08838	1.08838	1.08838	1.08838
