# Supplementary material for: Simultaneity and Temporal Order Judgments Exhibit Distinct Reaction Times and Training Effects
Source: PLoS One. 2016 Jan 12;11(1):e0145926. doi: 10.1371/journal.pone.0145926 (PMC4710527; doi:10.1371/journal.pone.0145926)
Supplement: S5 Data — (XLSX) [file pone.0145926.s005.xlsx]

## Sheet: TOJCG P1,2old Day 1
These Raw Data show the %Correct					P1old	P2old
				L,S,0	56	52
				R,S,0	54	58
			LVF Exo	L,D,1	55	60
			LVF Exo	L,D,2	80	50
			LVF Exo	L,D,3	55	40
			LVF Exo	L,D,4	65	60
			LVF Exo	L,D,5	45	35
			LVF Exo	L,D,6	60	80
			LVF Exo	L,D,7	65	60
			LVF Exo	L,D,8	35	85
			LVF Exo	L,D,9	45	85
			LVF Exo	L,D,10	45	70
			RVF Exo	R,D,1	80	80
			RVF Exo	R,D,2	75	60
			RVF Exo	R,D,3	95	60
			RVF Exo	R,D,4	65	95
			RVF Exo	R,D,5	70	60
			RVF Exo	R,D,6	50	45
			RVF Exo	R,D,7	45	45
			RVF Exo	R,D,8	65	60
			RVF Exo	R,D,9	65	65
			RVF Exo	R,D,10	80	50
			LVF	%correct	55	62.5	Yellow box
			RVF	%correct	69	62	indicates that performance
			LVF	Binom p	0.0686833	0.000144638	within the hemifield is not greater than our criterion chance-performance level (i.e., performance was p>.001),
			RVF	Binom p	1.75908e-08	0.000249713	that is, performance <61% coreect.				TOJ chance performance = 50%.

## Sheet: TOJCG P1,2old Day 2 
These Raw Data show the %Correct					P1old	P2old
				L,S,0	46	48
				R,S,0	52	54
			LVF Exo	L,D,1	60	55
			LVF Exo	L,D,2	80	50
			LVF Exo	L,D,3	80	40
			LVF Exo	L,D,4	60	55
			LVF Exo	L,D,5	70	45
			LVF Exo	L,D,6	55	65
			LVF Exo	L,D,7	75	60
			LVF Exo	L,D,8	70	65
			LVF Exo	L,D,9	75	60
			LVF Exo	L,D,10	90	50
			RVF Exo	R,D,1	95	70
			RVF Exo	R,D,2	70	80
			RVF Exo	R,D,3	100	55
			RVF Exo	R,D,4	85	80
			RVF Exo	R,D,5	70	80
			RVF Exo	R,D,6	45	25
			RVF Exo	R,D,7	70	40
			RVF Exo	R,D,8	95	45
			RVF Exo	R,D,9	75	45
			RVF Exo	R,D,10	90	45
			LVF	%correct	71.5	54.5	Yellow box
			RVF	%correct	79.5	56.5	indicates that performance
			LVF	Binom p	2.0077e-10	0.089482	within the hemifield is not greater than our criterion chance-performance level (i.e., performance was p>.001),
			RVF	Binom p	0	0.0384188	that is, performance <61% coreect.				TOJ chance performance = 50%.

## Sheet: SJCG P9old Day 1
These Raw Data show the %Correct					P9old
				L,S,0	40
				R,S,0	40
			LVF Exo	L,D,1	75
			LVF Exo	L,D,2	100
			LVF Exo	L,D,3	80
			LVF Exo	L,D,4	80
			LVF Exo	L,D,5	45
			LVF Exo	L,D,6	60
			LVF Exo	L,D,7	65
			LVF Exo	L,D,8	70
			LVF Exo	L,D,9	70
			LVF Exo	L,D,10	80
			RVF Exo	R,D,1	60
			RVF Exo	R,D,2	80
			RVF Exo	R,D,3	75
			RVF Exo	R,D,4	65
			RVF Exo	R,D,5	80
			RVF Exo	R,D,6	55
			RVF Exo	R,D,7	75
			RVF Exo	R,D,8	75
			RVF Exo	R,D,9	85
			RVF Exo	R,D,10	65
			LVF	%correct	72.5	Yellow box
			RVF	%correct	71.5	indicates that performance
			LVF	Binom p	0.0309466	within the hemifield is not greater than our criterion chance-performance level (i.e., performance was p>.001),
			RVF	Binom p	0.0597069	that is, performance <61% coreect.					SJ chance performance = 66.66%.

## Sheet: SJCG P9old Day 2
These Raw Data show the %Correct					P9old
				L,S,0	42
				R,S,0	32
			LVF Exo	L,D,1	80
			LVF Exo	L,D,2	65
			LVF Exo	L,D,3	55
			LVF Exo	L,D,4	60
			LVF Exo	L,D,5	60
			LVF Exo	L,D,6	60
			LVF Exo	L,D,7	70
			LVF Exo	L,D,8	70
			LVF Exo	L,D,9	65
			LVF Exo	L,D,10	75
			RVF Exo	R,D,1	65
			RVF Exo	R,D,2	80
			RVF Exo	R,D,3	85
			RVF Exo	R,D,4	50
			RVF Exo	R,D,5	65
			RVF Exo	R,D,6	65
			RVF Exo	R,D,7	70
			RVF Exo	R,D,8	70
			RVF Exo	R,D,9	80
			RVF Exo	R,D,10	65
			LVF	%correct	66	Yellow box
			RVF	%correct	69.5	indicates that performance
			LVF	Binom p	0.545033	within the hemifield is not greater than our criterion chance-performance level (i.e., performance was p>.001),
			RVF	Binom p	0.172673	that is, performance <61% coreect.					SJ chance performance = 66.66%.

## Sheet: TOJTG F10old Day 1 
These Raw Data show the %Correct					F10old
				L,S,0	32
				R,S,0	48
			LVF Exo	L,D,1	55
			LVF Exo	L,D,2	45
			LVF Exo	L,D,3	60
			LVF Exo	L,D,4	45
			LVF Exo	L,D,5	70
			LVF Exo	L,D,6	85
			LVF Exo	L,D,7	85
			LVF Exo	L,D,8	65
			LVF Exo	L,D,9	60
			LVF Exo	L,D,10	55
			RVF Exo	R,D,1	70
			RVF Exo	R,D,2	55
			RVF Exo	R,D,3	55
			RVF Exo	R,D,4	60
			RVF Exo	R,D,5	65
			RVF Exo	R,D,6	50
			RVF Exo	R,D,7	40
			RVF Exo	R,D,8	85
			RVF Exo	R,D,9	65
			RVF Exo	R,D,10	30
			LVF	%correct	62.5	Yellow box
			RVF	%correct	57.5	indicates that performance
			LVF	Binom p	0.875339	within the hemifield is not greater than our criterion chance-performance level (i.e., performance was p>.001),
			RVF	Binom p	0.997084	that is, performance <61% coreect.				SJ chance performance = 66.66%.
						This participant did not return for additional sessions

## Sheet: SJTG F15,11old Day 1 TOJ
These Raw Data show the %Correct					F15old	F11old
				L,S,0	41	41
				R,S,0	52	51
			LVF Exo	L,D,1	75	55
			LVF Exo	L,D,2	90	85
			LVF Exo	L,D,3	95	95
			LVF Exo	L,D,4	80	70
			LVF Exo	L,D,5	55	65
			LVF Exo	L,D,6	85	60
			LVF Exo	L,D,7	45	90
			LVF Exo	L,D,8	85	70
			LVF Exo	L,D,9	100	70
			LVF Exo	L,D,10	70	80
			RVF Exo	R,D,1	85	70
			RVF Exo	R,D,2	95	55
			RVF Exo	R,D,3	90	70
			RVF Exo	R,D,4	100	70
			RVF Exo	R,D,5	75	65
			RVF Exo	R,D,6	60	55
			RVF Exo	R,D,7	85	45
			RVF Exo	R,D,8	90	50
			RVF Exo	R,D,9	70	50
			RVF Exo	R,D,10	80	55
	Proportion
	L-First
	Respons	Mean	SE		F15old	F11old
				L,S,0	0.41	0.41
				R,S,0	0.48	0.49
			LVF Exo	L,D,1	0.25	0.45
			LVF Exo	L,D,2	0.1	0.15
			LVF Exo	L,D,3	0.05	0.05
			LVF Exo	L,D,4	0.2	0.3
			LVF Exo	L,D,5	0.45	0.35
			LVF Exo	L,D,6	0.85	0.6
			LVF Exo	L,D,7	0.45	0.9
			LVF Exo	L,D,8	0.85	0.7
			LVF Exo	L,D,9	1	0.7
			LVF Exo	L,D,10	0.7	0.8
			RVF Exo	R,D,1	0.15	0.3
			RVF Exo	R,D,2	0.05	0.45
			RVF Exo	R,D,3	0.1	0.3
			RVF Exo	R,D,4	0	0.3
			RVF Exo	R,D,5	0.25	0.35
			RVF Exo	R,D,6	0.6	0.55
			RVF Exo	R,D,7	0.85	0.45
			RVF Exo	R,D,8	0.9	0.5
			RVF Exo	R,D,9	0.7	0.5
			RVF Exo	R,D,10	0.8	0.55
			Proportion
			L-First
			Respons		F15old	F11old
			-667	L,D,1	0.25	0.45
			-533.67	L,D,2	0.1	0.15
			-400.34	L,D,3	0.05	0.05
			-267.01	L,D,4	0.2	0.3
			-133.68	L,D,5	0.45	0.35
			0	L,S,0	0.41	0.41
			133.33	L,D,6	0.85	0.6
			266.66	L,D,7	0.45	0.9
			399.99	L,D,8	0.85	0.7
			534	L,D,9	1	0.7
			667.33	L,D,10	0.7	0.8
			-667	R,D,1	0.15	0.3
			-533.67	R,D,2	0.05	0.45
			-400.34	R,D,3	0.1	0.3
			-267.01	R,D,4	0	0.3
			-133.68	R,D,5	0.25	0.35
			0	R,S,0	0.48	0.49
			133.33	R,D,6	0.6	0.55
			266.66	R,D,7	0.85	0.45
			399.99	R,D,8	0.9	0.5
			534	R,D,9	0.7	0.5
			667.33	R,D,10	0.8	0.55
			-667	Cmbnd	0.2	0.375
			-533.67	Cmbnd	0.075	0.3
			-400.34	Cmbnd	0.075	0.175
			-267.01	Cmbnd	0.1	0.3
			-133.68	Cmbnd	0.35	0.35
			0	Cmbnd	0.445	0.45
			133.33	Cmbnd	0.725	0.575
			266.66	Cmbnd	0.65	0.675
			399.99	Cmbnd	0.875	0.6
			534	Cmbnd	0.85	0.6
			667.33	Cmbnd	0.75	0.675
					F15old	F11old
			LVF-Exo	Thrshld	281.949	414.337
				PSE	4.19391	21.2539
				S.E. Est.	0.187756	0.189307
				p-value	0.000422071	0.0010997
				r-sqrd	0.765453	0.711662
			RVF-Exo	Thrshld	198.357	1528.57
				PSE	53.9833	396.284
				S.E. Est.	0.132499	0.08247
				p-value	4.79256e-06	0.00560888
				r-squred	0.911939	0.592273
			Cmbnd	Thrshld	243.627	719.756	This threshold value required extrapolation beyond the range of tested asynchronies. Consequently, this participant (F11old) did not return for additional sessions.
				PSE	36.6946	108.784
				S.E. Est.	0.104582	0.106554
				p-value	3.77703e-06	0.000385941
				r-squred	0.916441	0.769953

## Sheet: SJTG F15,11old Day 6 TOJ
These Raw Data show the %Correct					F15
				L,S,0	65
				R,S,0	64
			LVF Exo	L,D,1	70
			LVF Exo	L,D,2	80
			LVF Exo	L,D,3	85
			LVF Exo	L,D,4	80
			LVF Exo	L,D,5	60
			LVF Exo	L,D,6	55
			LVF Exo	L,D,7	80
			LVF Exo	L,D,8	60
			LVF Exo	L,D,9	75
			LVF Exo	L,D,10	80
			RVF Exo	R,D,1	45
			RVF Exo	R,D,2	80
			RVF Exo	R,D,3	75
			RVF Exo	R,D,4	55
			RVF Exo	R,D,5	55
			RVF Exo	R,D,6	50
			RVF Exo	R,D,7	60
			RVF Exo	R,D,8	55
			RVF Exo	R,D,9	60
			RVF Exo	R,D,10	80
	Proportion
	L-First
	Respons	Mean	SE		F15
				L,S,0	0.65
				R,S,0	0.36
			LVF Exo	L,D,1	0.3
			LVF Exo	L,D,2	0.2
			LVF Exo	L,D,3	0.15
			LVF Exo	L,D,4	0.2
			LVF Exo	L,D,5	0.4
			LVF Exo	L,D,6	0.55
			LVF Exo	L,D,7	0.8
			LVF Exo	L,D,8	0.6
			LVF Exo	L,D,9	0.75
			LVF Exo	L,D,10	0.8
			RVF Exo	R,D,1	0.55
			RVF Exo	R,D,2	0.2
			RVF Exo	R,D,3	0.25
			RVF Exo	R,D,4	0.45
			RVF Exo	R,D,5	0.45
			RVF Exo	R,D,6	0.5
			RVF Exo	R,D,7	0.6
			RVF Exo	R,D,8	0.55
			RVF Exo	R,D,9	0.6
			RVF Exo	R,D,10	0.8
			Proportion
			L-First
			Respons		F15
			-667	L,D,1	0.3
			-533.67	L,D,2	0.2
			-400.34	L,D,3	0.15
			-267.01	L,D,4	0.2
			-133.68	L,D,5	0.4
			0	L,S,0	0.65
			133.33	L,D,6	0.55
			266.66	L,D,7	0.8
			399.99	L,D,8	0.6
			534	L,D,9	0.75
			667.33	L,D,10	0.8
			-667	R,D,1	0.55
			-533.67	R,D,2	0.2
			-400.34	R,D,3	0.25
			-267.01	R,D,4	0.45
			-133.68	R,D,5	0.45
			0	R,S,0	0.36
			133.33	R,D,6	0.5
			266.66	R,D,7	0.6
			399.99	R,D,8	0.55
			534	R,D,9	0.6
			667.33	R,D,10	0.8
			-667	Cmbnd	0.425
			-533.67	Cmbnd	0.2
			-400.34	Cmbnd	0.2
			-267.01	Cmbnd	0.325
			-133.68	Cmbnd	0.425
			0	Cmbnd	0.505
			133.33	Cmbnd	0.525
			266.66	Cmbnd	0.7
			399.99	Cmbnd	0.575
			534	Cmbnd	0.675
			667.33	Cmbnd	0.8
					F15
			LVF-Exo	Thrshld	440.745
				PSE	-0.000183463
				S.E. Est.	0.138816
				p-value	0.000132918
				r-sqrd	0.817515
			RVF-Exo	Thrshld	1214.79
				PSE	161.56
				S.E. Est.	0.13497
				p-value	0.0102681
				r-squred	0.537376
			Cmbnd	Thrshld	679.338	This threshold value required extrapolation beyond the range of tested asynchronies. Consequently, data from this participant (F15old) were excluded from the PL experimental analysis.
				PSE	58.5168
				S.E. Est.	0.113178
				p-value	0.000246541
				r-squred	0.791261

## Sheet: SJTG F15,11old Day 2 SJ
These Raw Data show the %Correct					F15
				L,S,0	61
				R,S,0	69
			LVF Exo	L,D,1	90
			LVF Exo	L,D,2	95
			LVF Exo	L,D,3	90
			LVF Exo	L,D,4	75
			LVF Exo	L,D,5	40
			LVF Exo	L,D,6	40
			LVF Exo	L,D,7	80
			LVF Exo	L,D,8	100
			LVF Exo	L,D,9	100
			LVF Exo	L,D,10	85
			RVF Exo	R,D,1	90
			RVF Exo	R,D,2	100
			RVF Exo	R,D,3	100
			RVF Exo	R,D,4	80
			RVF Exo	R,D,5	65
			RVF Exo	R,D,6	55
			RVF Exo	R,D,7	75
			RVF Exo	R,D,8	70
			RVF Exo	R,D,9	90
			RVF Exo	R,D,10	90
SDT	Raw Data		Mean		F15
			FA Rate	L,S,0	0.65
		Hits	1	L,D,1	0.9
			2	L,D,2	0.95
			3	L,D,3	0.9
			4	L,D,4	0.75
			5	L,D,5	0.4
			6	L,D,6	0.4
			7	L,D,7	0.8
			8	L,D,8	1
			9	L,D,9	1
			10	L,D,10	0.85
			1	R,D,1	0.9
			2	R,D,2	1
			3	R,D,3	1
			4	R,D,4	0.8
			5	R,D,5	0.65
			6	R,D,6	0.55
			7	R,D,7	0.75
			8	R,D,8	0.7
			9	R,D,9	0.9
			10	R,D,10	0.9
			1	cmbnd	0.9
			2	cmbnd	0.975
			3	cmbnd	0.95
			4	cmbnd	0.775
			5	cmbnd	0.525
			6	cmbnd	0.475
			7	cmbnd	0.775
			8	cmbnd	0.85
			9	cmbnd	0.95
			10	cmbnd	0.875
		d'	1	cmbnd	0.833436
			2	cmbnd	1.17264
			3	cmbnd	1.01509
			4	cmbnd	0.570368
			5	cmbnd	0.224014
			6	cmbnd	0.161307
			7	cmbnd	0.570368
			8	cmbnd	0.710877
			9	cmbnd	1.01509
			10	cmbnd	0.767835

## Sheet: SJTG F15,11old Day 3 SJ
These Raw Data show the %Correct					F15
				L,S,0	32
				R,S,0	41
			LVF Exo	L,D,1	95
			LVF Exo	L,D,2	100
			LVF Exo	L,D,3	100
			LVF Exo	L,D,4	90
			LVF Exo	L,D,5	85
			LVF Exo	L,D,6	80
			LVF Exo	L,D,7	95
			LVF Exo	L,D,8	100
			LVF Exo	L,D,9	95
			LVF Exo	L,D,10	100
			RVF Exo	R,D,1	90
			RVF Exo	R,D,2	90
			RVF Exo	R,D,3	95
			RVF Exo	R,D,4	95
			RVF Exo	R,D,5	75
			RVF Exo	R,D,6	85
			RVF Exo	R,D,7	90
			RVF Exo	R,D,8	95
			RVF Exo	R,D,9	100
			RVF Exo	R,D,10	95
SDT	Raw Data		Mean		F15
			FA Rate	L,S,0	0.365
		Hits	1	L,D,1	0.95
			2	L,D,2	1
			3	L,D,3	1
			4	L,D,4	0.9
			5	L,D,5	0.85
			6	L,D,6	0.8
			7	L,D,7	0.95
			8	L,D,8	1
			9	L,D,9	0.95
			10	L,D,10	1
			1	R,D,1	0.9
			2	R,D,2	0.9
			3	R,D,3	0.95
			4	R,D,4	0.95
			5	R,D,5	0.75
			6	R,D,6	0.85
			7	R,D,7	0.9
			8	R,D,8	0.95
			9	R,D,9	1
			10	R,D,10	0.95
			1	cmbnd	0.925
			2	cmbnd	0.95
			3	cmbnd	0.975
			4	cmbnd	0.925
			5	cmbnd	0.8
			6	cmbnd	0.825
			7	cmbnd	0.925
			8	cmbnd	0.975
			9	cmbnd	0.975
			10	cmbnd	0.975
		d'	1	cmbnd	0.547203
			2	cmbnd	0.649864
			3	cmbnd	0.807419
			4	cmbnd	0.547203
			5	cmbnd	0.248248
			6	cmbnd	0.294732
			7	cmbnd	0.547203
			8	cmbnd	0.807419
			9	cmbnd	0.807419
			10	cmbnd	0.807419

## Sheet: SJTG F15,11old Day 4 SJ
These Raw Data show the %Correct					F15
				L,S,0	29
				R,S,0	41
			LVF Exo	L,D,1	95
			LVF Exo	L,D,2	90
			LVF Exo	L,D,3	95
			LVF Exo	L,D,4	100
			LVF Exo	L,D,5	60
			LVF Exo	L,D,6	65
			LVF Exo	L,D,7	95
			LVF Exo	L,D,8	100
			LVF Exo	L,D,9	90
			LVF Exo	L,D,10	80
			RVF Exo	R,D,1	100
			RVF Exo	R,D,2	100
			RVF Exo	R,D,3	80
			RVF Exo	R,D,4	85
			RVF Exo	R,D,5	75
			RVF Exo	R,D,6	85
			RVF Exo	R,D,7	95
			RVF Exo	R,D,8	95
			RVF Exo	R,D,9	95
			RVF Exo	R,D,10	100
SDT	Raw Data		Mean		F15
			FA Rate	L,S,0	0.35
		Hits	1	L,D,1	0.95
			2	L,D,2	0.9
			3	L,D,3	0.95
			4	L,D,4	1
			5	L,D,5	0.6
			6	L,D,6	0.65
			7	L,D,7	0.95
			8	L,D,8	1
			9	L,D,9	0.9
			10	L,D,10	0.8
			1	R,D,1	1
			2	R,D,2	1
			3	R,D,3	0.8
			4	R,D,4	0.85
			5	R,D,5	0.75
			6	R,D,6	0.85
			7	R,D,7	0.95
			8	R,D,8	0.95
			9	R,D,9	0.95
			10	R,D,10	1
			1	cmbnd	0.975
			2	cmbnd	0.95
			3	cmbnd	0.875
			4	cmbnd	0.925
			5	cmbnd	0.675
			6	cmbnd	0.75
			7	cmbnd	0.95
			8	cmbnd	0.975
			9	cmbnd	0.925
			10	cmbnd	0.9
		d'	1	cmbnd	0.787322
			2	cmbnd	0.629767
			3	cmbnd	0.382514
			4	cmbnd	0.527106
			5	cmbnd	0.0342209
			6	cmbnd	0.144585
			7	cmbnd	0.629767
			8	cmbnd	0.787322
			9	cmbnd	0.527106
			10	cmbnd	0.448116

[truncated: 7 more sheets: SJTG F15,11old Day 5 SJ, SJTG P1,4,7,10old Day 1 TOJ, SJTG P1,4,7,10old Day 6 TOJ, SJTG P1,4,7,10old Day 2 SJ, SJTG P1,4,7,10old Day 3 SJ, SJTG P1,4,7,10old Day 4 SJ, SJTG P1,4,7,10old Day 5 SJ]
