# Supplementary material for: Simultaneity and Temporal Order Judgments Exhibit Distinct Reaction Times and Training Effects
Source: PLoS One. 2016 Jan 12;11(1):e0145926. doi: 10.1371/journal.pone.0145926 (PMC4710527; doi:10.1371/journal.pone.0145926)
Supplement: S1 List — (XLSX) [file pone.0145926.s006.xlsx]

## Sheet: RT Ratio Experiment
Participant #	Participant ID		Total N=47 for the RT Ratio Experiment
1	F1			Participant IDs starting with "F" were run by Nestor in February 2015 (Perceptual learning). N=14
2	F2			Participant IDs starting with "P" were run by Brynn and Rachel in October/November 2013 (Perceptual learning). N=10
3	F3			Participant IDs starting with "S" were run by Nestor in September 2012 (Their PSE data were published in JOV "Remapping Time Across Space", 2013). N=23
4	F4
5	F5
6	F6
7	F7
8	F8
9	F9
10	F12
11	F13
12	F14
13	F15
14	F16
15	P2
16	P3
17	P4
18	P5
19	P7
20	P8
21	P9
22	P10
23	P11
24	P12
25	S1
26	S2
27	S3
28	S4
29	S5
30	S6
31	S7
32	S8
33	S9
34	S10
35	S11
36	S12
37	S13
38	S14
39	S15
40	S16
41	S17
42	S18
43	S19
44	S20
45	S21
46	S22
47	S23

## Sheet: Perceptual Learning Experiment
SJ Training Group N = 9	TOJ Training Group N = 11	SJ Control Group N = 10	TOJ Control Group N = 9
P2sjtraininggroup	F1tojtraininggroup	P1sjcg	P1tojcg
P3sjtraininggroup	F2tojtraininggroup	P2sjcg	P3tojcg
P5sjtraininggroup	F3tojtraininggroup	P3sjcg	P4tojcg
P8sjtraininggroup	F4tojtraininggroup	P4sjcg	P5tojcg
P9sjtraininggroup	F5tojtraininggroup	P5sjcg	P6tojcg
P11sjtraininggroup	F6tojtraininggroup	P6sjcg	P7tojcg
P12sjtraininggroup	F7tojtraininggroup	P7sjcg	P8tojcg
F9sjtraininggroup	F8tojtraininggroup	P8sjcg	P9tojcg
F13sjtraininggroup	F14tojtraininggroup	P9sjcg	P10tojcg
	F12tojtraininggroup	P10sjcg		Completers
	F16tojtraininggroup			9	TOJ CG
				9	SJ TG
				11	TOJ TG
				10	SJ CG
				23	September2012 Group
				62	Total Completers
				Non-Completers
				10	Failed to beat chance levels or thresholds required extrapolation beyond tested range.
					Of these ten, 8 failed on TOJs,
					and 2 failed on SJs.
				Grand total
				72	Participants started.
				0.861111	Completers
				0.138889	non-completers.

## Sheet: Participants Exlcuded
Participant ID	Failed Task	Group	Reason for Exclusion
P9old	SJ	SJCG	Failed to perform SJ task above chance on Day 1.
F10old	SJ	TOJTG	Failed to perform SJ task above chance on Day 1.
P1TOJCG	TOJ	TOJCG	Failed to perform TOJ task above chance on Day 1.
P2old	TOJ	TOJCG	TOJ Threshold on Day 1 required extrapolating beyond tested range (-667 to +667 ms).
P1SJTG	TOJ	SJTG	Failed to perform TOJ task above chance on Day 1 and Day 6.
P4old	TOJ	SJTG	Failed to perform TOJ task above chance on Day 6.
P7old	TOJ	SJTG	Failed to perform TOJ task above chance on Day 6.
P10old	TOJ	SJTG	Failed to perform TOJ task above chance on Day 6.
F11old	TOJ	SJTG	Failed to perform TOJ task above chance on Day 1.
F15old	TOJ	SJTG	TOJ Threshold on Day 6 required extrapolating beyond tested range (-667 to +667 ms).
P6sjtraininggroup			No show, and no subsequent participant was given the ID P6sjtraininggroup.
